# Supplementary material for: Differential aging of growth plate cartilage underlies differences in bone length and thus helps determine skeletal proportions
Source: PLoS Biol. 2018 Jul 23;16(7):e2005263. doi: 10.1371/journal.pbio.2005263 (PMC6056026; doi:10.1371/journal.pbio.2005263)
Supplement: S1 Table — Tibia was used as the denominator. (XLSX) [file pbio.2005263.s009.xlsx]

## Sheet: S1
Age		Tibia	Femur	Metacarpal	Phalanx
Newborn	Terminal Hypertrophic Cell Height	17.76 ± 0.86µm	16.76 ± 0.42µm	11.79 ± 0.43µm	11.05 ± 0.15µm
		(100%)	(94.4%)	(66.4%)	(62.2%)
	BrdU+ cells / column	6.55 ± 0.55	6.01 ± 0.19	3.65 ± 0.22	1.74 ± 0.15
		(100%)	(91.8%)	(55.7%)	(26.6%)
1wk	Terminal Hypertrophic Cell Height	24.38 ± 0.86µm	25.09 ± 0.52µm	23.12 ± 0.90µm	21.12 ± 0.67µm
		(100%)	(102.9%)	(94.8%)	(86.6%)
	BrdU+ cells / column	3.13 ± 0.18	2.89 ± 0.13	1.44 ± 0.24	0.81 ± 0.13
		(100%)	(92.3%)	(46.0%)	(25.9%)
	Bone Growth	156.4 ± 5.5µm	135.4 ± 5.3µm	76.1 ± 3.4µm	60.5 ± 2.0µm
		(100%)	(86.6%)	(48.7%)	(38.7%)
2wk	Terminal Hypertrophic Cell Height	23.83 ± 1.22µm	26.99 ± 1.09µm	24.54 ± 1.25µm	21.79 ± 1.19µm
		(100%)	(113.3%)	(103.0%)	(91.4%)
	BrdU+ cells / column	2.36 ± 0.21	1.90 ± 0.12	0.73 ± 0.08	0.37 ± 0.04
		(100%)	(80.5%)	(30.9%)	(15.7%)
	Bone Growth	152.4 ± 4.9µm	143.1 ± 8.5µm	41.1 ± 1.2µm	20.7 ± 2.6µm
		(100%)	(93.9%)	(27.0%)	(13.6%)
3wk	Terminal Hypertrophic Cell Height	27.58 ± 1.57µm	28.77 ± 0.24µm	15.88 ± 0.69µm	9.8 ± 0.68µm
		(100%)	(104.3%)	(57.6%)	(35.5%)
	BrdU+ cells / column	1.92± 0.13	1.56 ± 0.10	0.078 ± 0.015	0
		(100%)	(81.3%)	(4.1%)	(0%)
	Bone Growth	139.7 ± 2.8µm	121.1 ± 4.0µm	7.7 ± 0.6µm	1.1 ± 0.8µm
		(100%)	(86.7%)	(5.5%)	(0.8%)
