# Supplementary material for: Differential aging of growth plate cartilage underlies differences in bone length and thus helps determine skeletal proportions
Source: PLoS Biol. 2018 Jul 23;16(7):e2005263. doi: 10.1371/journal.pbio.2005263 (PMC6056026; doi:10.1371/journal.pbio.2005263)
Supplement: S2 Table — Tibia was used as the denominator. (XLSX) [file pbio.2005263.s010.xlsx]

## Sheet: S2
Age		Tibia	Femur	Metacarpal	Phalanx
1wk	Terminal Hypertrophic Cell Height	35.9 ± 2.5µm	38.3 ± 6.8µm	26.5 ± 2.4µm	26.0 ± 2.3µm
		(100%)	(106.8%)	(73.7%)	(72.5%)
	Proliferation	3.95 ± 0.40	3.37 ± 0.53	2.34 ± 0.24	1.76 ± 0.12
		(100%)	(85.3%)	(59.2%)	(44.5%)
2wk	Terminal Hypertrophic Cell Height	35.9 ± 5.0µm	35.9 ± 4.8µm	24.6 ± 4.6µm	23.1 ± 1.4µm
		(100%)	(99.8%)	(68.5%)	(64.2%)
	Proliferation	2.61 ± 0.11	2.45 ± 0.13	1.98 ± 0.12	1.53 ± 0.12
		(100%)	(93.8%)	(76.0%)	(58.5%)
4wk	Terminal Hypertrophic Cell Height	32.7 ± 6.0µm	34.3 ± 4.0µm	19.6 ± 2.1µm	18.9 ± 2.8µm
		(100%)	(106.7%)	(73.7%)	(72.5%)
	Proliferation	1.93 ± 0.09	1.88 ± 0.16	1.49 ± 0.13	0.91 ± 0.16
		(100%)	(97.4%)	(77.3%)	(46.9%)
8wk	Terminal Hypertrophic Cell Height	25.8 ± 5.3µm	25.7 ± 3.4µm	17.6 ± 1.1µm	13.6 ± 3.1µm
		(100%)	(104.3%)	(57.6%)	(35.5%)
	Proliferation	1.40± 0.06	1.27 ± 0.09	0.20 ± 0.06	0.05 ± 0.02
		(100%)	(90.5%)	(14.7%)	(3.7%)
