# Supplementary material for: Differential aging of growth plate cartilage underlies differences in bone length and thus helps determine skeletal proportions
Source: PLoS Biol. 2018 Jul 23;16(7):e2005263. doi: 10.1371/journal.pbio.2005263 (PMC6056026; doi:10.1371/journal.pbio.2005263)
Supplement: S3 Table — Selection criteria: >2-fold, FDR < 0.05, in both species. Log2 (fold changes) were used; p-Values were corrected for multiple comparisons. FDR, false discovery rate. (XLSX) [file pbio.2005263.s011.xlsx]

## Sheet: S3
	Mouse 1wT PZ vs 4wT PZ		Rat 1wT PZ vs 4wT PZ
Gene	log(fold change)*	P-value	log(fold change)*	P-value
Acp5	1.61806	0.0098739	2.44892	0.00986452
Adam15	1.11166	8.30058e-05	1.01701	0.00360881
Adamts19	-3.03168	0.00769806	-1.76819	0.0313862
Adamts5	1.57154	0.00238162	2.24385	0.00214249
Adgrb1	-3.79433	2.1591e-05	-3.50147	3.1572e-09
Adgrf5	1.17774	0.000704671	2.40348	0.000654845
Adm	3.74091	3.02264e-07	1.12036	0.0183173
Aldh1a3	3.10138	1.86445e-09	1.38234	0.0453552
Alpl	3.82033	4.72133e-77	2.86886	1.58338e-24
Apobec1	1.67049	1.9852e-05	3.20479	6.06602e-07
Apobr	1.176	0.0305073	1.8184	0.00783548
Arhgap18	1.06924	0.0037319	1.11925	0.00159195
Arhgap25	1.71633	0.0253794	1.77599	0.000840406
Arhgap27	1.26059	0.0118763	2.97558	0.000862074
Arhgap30	1.61462	0.00543777	3.09448	6.0746e-09
Arhgdib	1.03677	0.0127344	2.27289	7.43322e-07
Arrdc3	-1.33949	9.34556e-06	-1.51666	2.29921e-05
Atp1b4	-3.11195	0.00585982	-1.61317	0.0362173
Atp2a3	1.95727	0.0400153	4.34342	2.83839e-07
B2m	1.3127	5.13987e-07	1.85405	1.34868e-06
Bach2	1.94695	3.92609e-06	2.04383	0.00407252
Bank1	2.40885	0.0159605	3.39118	0.000296055
Bglap	2.44776	0.0258137	4.88039	1.54444e-09
Bmp8a	4.16291	5.12177e-36	1.74518	2.0354e-05
Casq1	-1.87252	0.0202481	-1.07622	0.0376817
Cbfa2t3	1.4551	0.0184835	1.31179	0.0343741
Cbln2	1.75327	0.00721436	3.11248	0.000425609
Ccdc80	1.60278	8.60552e-15	1.58077	1.49358e-10
Ccnd2	-1.3921	1.2116e-07	-1.09047	2.02796e-05
Cd180	2.20445	0.00068085	2.78356	3.40044e-05
Cd19	2.48854	0.0037319	3.07872	0.000443802
Cd37	1.76683	0.0210439	4.49782	1.05142e-08
Cd38	1.79546	0.000930089	4.35182	1.70318e-20
Cd52	1.63751	0.0116025	2.78272	1.25684e-06
Cd72	2.85496	0.0014241	4.09284	4.25349e-06
Cd74	3.24046	1.04839e-13	3.53306	2.56972e-07
Cd79b	1.97668	0.0471333	4.02132	4.29783e-07
Cd84	1.5349	0.00859772	3.21143	7.75179e-06
Cep131	-1.42724	0.00177264	-1.21837	0.0001478
Cgref1	1.77946	4.46307e-19	1.58353	1.36087e-14
Chad	4.66697	3.59737e-50	1.71819	1.19471e-09
Chrdl1	2.46999	3.18896e-08	2.80452	4.50792e-17
Clmn	-1.65165	0.000228836	-2.41627	3.89425e-13
Cmah	2.59416	8.77139e-05	3.57812	7.80022e-07
Col6a2	2.0026	3.8239e-15	1.16939	1.1918e-06
Cpxm1	-1.2821	0.000417039	-1.15803	6.72099e-06
Crispld1	1.71127	0.000124756	1.1311	6.49931e-06
Cryab	1.19652	0.0123202	2.47599	6.30646e-13
Cst3	2.52673	5.39124e-27	2.16375	2.51486e-37
Cttnbp2	-1.39254	0.0169607	-1.29047	0.00212348
Cxcl14	2.24659	0.00635153	1.47127	0.00552526
Cyfip2	1.26481	0.0300856	3.26315	1.72114e-17
Cyth4	1.52395	0.0162793	3.01285	8.92478e-07
Dlk1	-6.12479	9.90044e-16	-4.58655	5.9288e-13
Dnm1	-1.11875	0.0100008	-1.09781	1.97005e-18
Dok3	2.01166	0.00463886	1.81598	0.0186501
Dpp4	1.95421	0.00756321	3.07747	0.000267778
Dusp9	-1.83065	0.00205811	-2.27917	0.0317146
Ebf3	1.09102	0.0361817	2.17232	2.50285e-05
Enpp2	1.57971	4.93564e-06	1.47542	1.96208e-07
Epas1	1.64432	9.5634e-11	1.95385	0.000120809
Epha4	1.8132	1.86445e-09	1.63131	5.734e-12
Epha7	-2.6592	2.23362e-06	-1.657	0.003383
Ets1	1.04485	2.11309e-05	1.06466	0.00375405
F13a1	2.23664	1.19815e-12	1.84192	1.32736e-05
Fam43a	1.00508	0.00516109	1.12808	0.0196565
Fcmr	3.70821	0.000239291	4.56469	5.03275e-08
Fcrla	2.25471	0.0305122	1.60794	0.0465643
Foxa2	1.6284	0.000205693	1.34767	0.000941902
Fzd4	1.62245	0.00531092	1.66652	0.0104549
Gabre	-1.57363	0.0320827	-1.92046	0.0122579
Gda	1.95002	0.00463886	3.41471	1.97528e-09
Gpc3	-3.92028	7.85705e-20	-2.25313	1.3029e-12
Gpx3	2.98409	3.199e-21	3.40905	9.66995e-08
Gramd1b	-1.32231	0.00281943	-1.3863	0.00165038
Grip1	-2.0614	0.0163099	-2.05591	0.00780774
Grn	1.06288	6.43541e-05	2.22653	0.00060584
Gtf2ird1	-1.17332	4.8962e-07	-1.22271	4.07739e-05
H19	-2.88216	3.36215e-05	-2.80655	1.11724e-36
Has2	1.13404	0.00431032	1.00185	0.000307968
Hid1	1.67365	0.0462825	2.4885	5.96619e-06
Hmga2	-1.70267	3.72492e-05	-3.05391	4.50942e-08
Hs3st3a1	2.02015	0.0229255	1.2751	0.0041414
Hs3st3b1	1.51749	2.65833e-06	1.54986	1.90744e-06
Ibsp	1.26126	0.0186896	1.9684	0.00326087
Icam1	1.98319	0.0182743	2.89621	7.79041e-08
Ifi30	1.068	0.00169489	1.55581	0.0452052
Ifih1	1.64462	0.0213655	3.23087	2.27022e-08
Igfbp7	1.148	0.00207395	1.95649	1.51873e-05
Ikzf3	3.07906	0.0028368	3.30299	1.23709e-05
Inpp5d	1.17358	0.0256292	1.97428	2.93443e-06
Itgb2	1.3295	0.00766625	3.17658	4.6214e-07
Kcna2	3.12917	0.00349128	3.08744	0.000481724
Kcnq5	-1.42046	0.0248706	-3.03342	1.57307e-12
Klf9	1.37445	1.09871e-06	1.10983	3.72818e-06
Klhdc8a	2.08276	0.0284389	2.27116	0.00125263
Klhl6	1.43785	0.0210944	4.06803	5.75895e-09
L1cam	-2.91085	7.30477e-06	-2.20018	0.0174445
Laptm5	1.31928	0.00167043	2.53312	0.000273407
Lef1	-1.2525	0.0094326	-1.7491	1.32022e-06
Limch1	-1.04161	0.00169426	-1.70363	5.94821e-11
Lrrc17	-2.11949	0.00299825	-2.37487	9.73464e-08
Lyz2	1.40476	0.00249032	3.11936	9.14309e-10
Map1lc3a	1.27667	0.00537386	1.05207	0.0377621
Matn1	-1.33975	0.00271914	-1.17058	0.000751195
Mcoln3	-2.91123	0.000900547	-2.21659	4.38735e-06
Med12	-1.21917	4.0786e-07	-1.54937	6.29791e-19
Mir665	-2.45724	0.0186896	-2.83842	0.00744638
Mmp8	1.80595	0.0218814	3.30897	2.59203e-06
Mov10	-1.21965	1.0566e-05	-1.9823	4.67922e-16
Mpeg1	1.49701	0.00543777	2.44664	0.00185281
Mrc1	1.46394	0.0313065	3.7201	1.24958e-08
Muc1	-1.26615	0.0235168	-1.64948	3.81015e-06
Myo1g	1.8036	0.0182629	4.90303	3.94214e-11
Ncf1	1.29348	0.00167461	3.55984	5.214e-17
Ncf4	2.1208	0.00333531	2.00402	0.0159117
Nckap1l	1.79124	0.000226973	4.30913	1.4163e-17
Nfatc2	-1.80843	0.00134487	-1.88653	1.62133e-05
Nlgn2	-1.08077	0.00853292	-1.20216	0.00106066
Npdc1	3.13894	7.91111e-14	1.34717	0.00140811
Nr1d1	2.01937	0.00100816	1.36414	0.0118225
Nrep	1.83016	3.98747e-31	1.10223	1.50871e-07
Pak1	1.53467	2.5728e-10	1.24591	0.000425182
Parvg	1.77067	0.0488062	2.14056	0.0188602
Pcdh18	1.23364	0.00435804	1.36036	8.06042e-06
Pcdhga2	-1.32767	0.00241985	-1.03285	0.0276727
Pde11a	2.34345	7.47672e-08	2.90881	0.00042494
Pdgfrl	1.51315	1.40478e-06	1.28475	1.62567e-07
Pecam1	1.59837	0.00316565	1.68717	0.0198445
Per1	1.84351	1.26001e-10	1.68546	6.38649e-07
Phex	1.35626	0.0457022	1.68188	0.0284064
Pirb	1.81228	0.0248118	3.3825	0.000204942
Plag1	-1.76827	0.00746495	-3.42166	1.53561e-20
Plcb2	1.45658	0.00107542	1.96214	0.0033475
Pld4	1.77697	0.011207	2.54308	0.00116662
Plek	1.86891	0.00561369	4.06982	3.10304e-07
Pmp22	1.07192	0.00790688	1.07367	7.99756e-05
Pole	-1.05264	0.0126149	-1.09362	0.000391598
Pou2f2	3.49275	0.000267362	3.01797	0.00178242
Pou6f1	-1.07237	0.00837302	-1.34198	8.47551e-07
Ppp1r9a	-1.36317	0.00012399	-1.60492	4.75837e-09
Prr5l	-1.56316	0.0166046	-1.28682	0.00782036
Ptch2	-1.82564	0.0314138	-1.6296	0.0259992
Ptgis	1.86251	1.24816e-16	1.11824	0.00183732
Pth1r	1.20048	1.12498e-05	1.13082	1.10622e-06
Ptp4a1	1.61226	0.000436784	1.2684	8.74818e-05
Ptpro	2.18556	0.00705764	2.77724	0.00169183
Rab38	2.05567	0.00596146	1.88318	0.0397143
Rasgrp2	2.09297	0.00179307	3.97037	9.45652e-07
Rmrp	-1.13955	0.0029071	-1.60038	0.000206075
Rnasek	1.07844	1.61061e-05	1.47649	7.29812e-11
Scrg1	1.73432	0.0175501	1.27705	0.00519661
Scube3	-1.62391	3.78721e-07	-2.16284	4.98194e-12
Sec11c	1.02172	0.00621348	1.10007	0.00330465
Sell	2.21104	0.00711345	4.26011	1.79133e-12
Serinc5	1.82029	1.2116e-07	1.12571	9.81686e-09
Serpine1	3.36218	1.36799e-14	2.26552	2.78485e-11
Sh2b2	3.46617	1.16056e-28	1.30215	0.0193086
Sla	1.5807	0.0188816	2.99814	0.000346769
Slamf6	2.38148	0.00989541	3.13126	0.000400892
Slc13a5	1.46149	2.76258e-11	1.80364	2.51357e-13
Slc1a1	-1.66364	5.15363e-08	-2.01504	0.000599331
Slc39a8	2.11876	4.4205e-05	1.93747	1.50308e-10
Slc6a12	1.65858	0.0119018	1.41692	0.020511
Slc7a7	1.68633	2.88156e-06	1.45362	0.0131243
Slc9a5	-1.88644	1.74641e-05	-1.34552	0.00390991
Slitrk5	-2.98891	0.00883895	-2.01394	0.0483487
Socs2	1.31202	2.25701e-05	1.1119	0.0011311
Sorbs2	-1.01811	0.00370122	-1.16316	0.000107646
Sp100	2.04782	0.013184	2.39758	7.13912e-05
Sp110	2.16967	0.00147849	2.57479	2.30211e-06
Sparc	2.0477	3.72306e-25	1.23211	3.37394e-10
St6gal1	1.39326	0.0288055	1.41315	0.0477386
Stc1	-1.74699	0.0269681	-1.39656	0.0192639
Stc2	1.25979	0.0400923	1.846	4.78074e-06
Steap4	1.43518	0.0436423	1.81588	0.000985207
Stra6	-2.16774	0.00664824	-1.9654	0.00471544
Syk	1.70437	0.0033474	3.89285	8.78938e-14
Syne3	-1.09282	0.0438004	-1.20458	0.0210221
Syt8	2.16384	0.00561154	2.64733	6.6605e-06
Tbx18	-1.76035	0.0187401	-2.09637	7.34568e-06
Tie1	1.5699	0.0336021	2.01018	0.0489213
Timp3	1.33533	9.56728e-05	2.01165	4.52019e-14
Tlr7	2.48988	0.0124183	2.38297	0.00449726
Tmem176a	1.08143	0.00445049	2.60249	0.00215127
Tmie	1.83308	1.75466e-05	1.63981	0.00104754
Trerf1	-1.11339	0.00588802	-2.65933	6.6749e-25
Trpm5	-3.13452	4.0786e-07	-3.74119	9.02625e-06
Tsc22d3	2.12444	5.12924e-15	1.58715	6.06774e-05
Tspan13	1.15916	0.00227826	1.29814	1.8242e-05
Tyrobp	1.02579	0.036625	2.78678	1.65503e-06
Vav1	2.64722	0.000162493	4.20751	2.18918e-10
Vav3	1.12926	0.000108566	1.03893	0.000426609
Wnk2	-2.52737	0.0123202	-2.67844	0.00238754
Wnt5a	-1.79377	2.74059e-06	-2.00665	1.10799e-11
Xdh	2.1278	0.000458699	3.22361	7.75628e-08
Xrcc1	-1.07608	4.30968e-05	-1.08153	0.00337871
Zfp57	-2.16663	1.60986e-05	-1.77689	0.0154707
Zim1	-1.25502	0.00607397	-1.51429	2.07415e-09
* negative fold changes indicate 1wT expression is higher than 4wT
