# Supplementary material for: Differential aging of growth plate cartilage underlies differences in bone length and thus helps determine skeletal proportions
Source: PLoS Biol. 2018 Jul 23;16(7):e2005263. doi: 10.1371/journal.pbio.2005263 (PMC6056026; doi:10.1371/journal.pbio.2005263)
Supplement: S4 Table — Selection criteria: >2-fold, FDR < 0.05, in both species. Log2 (fold changes) were used; p-Values were corrected for multiple comparisons. FDR, false discovery rate. (XLSX) [file pbio.2005263.s012.xlsx]

## Sheet: S4
	Mouse 1wT HZ vs 4wT HZ		Rat 1wT HZ vs 4wT HZ
Gene	log(fold change)*	P-value	log(fold change)*	P-value
Adamts3	-2.15727	1.36422e-11	-1.11195	4.57149e-06
Agbl5	-1.28765	0.000396874	-1.08453	0.000139815
Agtr1a	2.13488	0.0473893	1.58198	0.00463649
Aif1l	-1.37357	0.00276647	-1.83666	5.96035e-06
Aknad1	-2.23622	0.019272	-2.59793	0.00326235
Alox12	-1.62963	0.00722125	-1.10263	2.56192e-05
Ankrd33b	1.84725	0.0352319	2.1909	0.00839394
Ankrd34a	1.90062	0.0429595	1.84352	0.0263238
Aox3	3.34355	0.0021645	2.87421	0.0086338
Arhgef37	-1.53497	0.0413145	-1.90084	7.26814e-06
Atg2a	-1.00464	0.000548923	-1.09006	0.000890824
Atp2a3	2.37799	0.00645483	2.79209	0.00198417
B2m	1.34675	1.85908e-07	1.43705	0.000487306
Baiap2l2	-3.31308	0.000416797	-1.5548	0.0169936
Blnk	2.54778	0.00475305	1.35811	0.0226442
Bmp7	-1.37897	0.00965033	-1.70363	5.5859e-06
Bsn	-1.81699	7.80334e-07	-2.06435	0.000577835
C3	1.42431	0.00388911	1.51981	0.0311628
Cacna1a	-1.35068	0.00294728	-1.37595	0.0101738
Capn12	-1.81104	0.0318891	-1.04292	0.0162865
Cd19	1.86248	0.0366098	2.26304	0.0176334
Cd302	1.15275	0.00634286	1.87601	0.000154612
Cd74	3.32098	4.43372e-15	2.68517	0.000175498
Cd79b	2.08433	0.0267603	2.64633	0.00218589
Cep112	-1.0506	7.33816e-05	-1.00277	0.000421268
Chrdl1	1.27398	0.0119347	2.26942	8.91388e-11
Clmn	-1.25304	0.0105818	-1.71394	2.65396e-06
Cmah	2.98579	1.4923e-06	1.7014	0.0388162
Cnksr1	-1.93933	0.00038817	-2.44961	3.54861e-08
Coq10a	1.1289	0.0212688	1.03722	0.0195129
Coro1a	1.6207	0.0192043	1.34112	0.0262162
Cst3	2.9984	1.16519e-37	1.0959	2.023e-09
Cstf2t	-1.48857	2.7112e-12	-1.74587	9.03445e-15
Cttnbp2	-1.53458	0.00492761	-2.23859	1.0687e-08
Cyb561a3	1.09003	0.00493383	1.09298	0.00866393
Dact3	-1.62242	0.00585593	-1.07889	0.00472813
Ddit3	-1.24278	0.00729142	-2.14124	0.0315235
Deaf1	-1.73255	5.4049e-09	-1.43764	1.61786e-05
Dopey2	-1.00108	3.49938e-05	-1.29917	0.0003365
Dpp7	2.15394	4.41451e-05	1.85921	5.17257e-10
Fam129b	-1.06929	1.60243e-05	-1.25327	1.17243e-05
Fam129c	2.7265	0.00234398	2.25106	0.0164734
Fam184b	-2.17027	0.000467248	-2.63534	0.000204686
Fancd2	1.86426	0.0020793	1.21934	0.0309416
Fbxl14	-1.06887	0.00376517	-1.27599	8.47968e-06
Fcmr	3.74419	0.000128029	5.53597	5.08776e-11
Fcrla	3.92061	1.52785e-05	2.1234	0.00758633
Foxp4	-1.07341	0.00241581	-1.10902	3.27766e-05
Fry	-1.29464	6.97578e-05	-1.20986	6.9366e-08
Gbp5	2.77358	0.017358	2.30394	0.012668
Gpc3	-2.33959	6.26879e-07	-3.00759	2.21244e-21
Gpr156	-3.55451	5.29762e-06	-4.32525	9.04498e-07
H19	-3.34774	5.55163e-07	-3.47493	5.07509e-57
Haus8	-1.36333	0.00482074	-1.37043	7.88398e-05
Hdac5	-1.42116	3.93893e-08	-1.10793	4.56499e-06
Ifi27	1.95433	1.0658e-07	1.49101	0.00058162
Ikzf1	1.81434	0.00336039	1.51173	0.010311
Ikzf3	2.16108	0.0465237	4.01653	1.6328e-07
Imp3	1.67403	0.00404155	1.26923	0.00333219
Insc	2.02763	0.0175586	2.58787	0.0124374
Kcnq5	-1.48095	0.0171978	-3.39189	1.38518e-14
Lmcd1	-1.32304	0.00187007	-1.59765	2.79762e-05
Lrrc29	-1.65657	0.0018722	-1.62563	0.0234342
Lzts2	-2.0336	2.06222e-09	-1.56324	3.25794e-06
Map3k4	-1.73326	5.69895e-14	-1.28571	1.30232e-09
Map4k1	1.66447	0.0162763	1.25082	0.00575305
Mdfi	-1.12747	1.3386e-05	-1.27795	1.61786e-05
Mef2d	-1.29687	8.57449e-12	-1.27041	9.39607e-06
Ms4a1	3.13926	0.00454369	2.84385	0.00427381
Msi1	-1.15985	0.00623537	-1.75183	0.000249081
Myh10	-1.77111	1.51916e-29	-1.1342	3.79484e-16
Myh8	-3.48887	0.00166238	-3.80743	0.000198096
Myo9b	-1.14542	5.02809e-08	-1.08153	0.0149392
Nckap5l	-1.12541	0.00169509	-1.07058	1.20185e-05
Neil1	1.66629	0.0157157	1.78958	0.00110603
Nfatc2	-1.34649	0.0226047	-1.43842	0.00287491
Nlgn3	-2.0222	0.00302045	-1.01264	0.0014722
Npr2	-1.2573	6.04269e-10	-1.31612	8.90051e-14
Npr3	-3.97904	5.02166e-14	-2.11893	5.55335e-05
Nrxn1	2.58168	0.0236063	1.67446	4.98209e-06
Odf3l1	-2.32876	0.011556	-1.24809	0.0488677
Pard6b	-1.84508	0.0344452	-2.22038	0.00898002
Pcbp3	-1.03235	0.0178986	-1.42222	0.0241822
Phldb1	-1.82313	5.94222e-17	-1.04955	2.8065e-07
Phyh	1.04984	0.022018	1.16372	0.00263987
Pick1	-1.37609	0.00023499	-1.41036	0.000689494
Piezo1	-1.46871	4.15954e-27	-1.53222	5.08776e-11
Pim1	-1.78649	0.000229196	-1.37662	0.015018
Pla2g5	2.53338	0.00138523	1.6716	0.016822
Plag1	-2.08919	0.000817733	-2.30103	3.19257e-09
Plbd1	2.05431	0.0093617	2.63205	9.73918e-08
Pou2af1	2.2802	0.0341126	3.05983	1.2355e-06
Ppp1r9a	-1.06102	0.00434926	-1.64955	3.90011e-09
Preb	-2.34356	1.1152e-07	-1.1694	6.37613e-06
Prkcb	1.41238	0.0114184	2.09725	0.0328553
Prkcd	-1.26062	0.000303239	-1.81237	6.52972e-16
Ranbp17	-1.06154	0.00634822	-1.17839	0.00149865
Rarres1	2.00855	0.0205338	1.2451	0.015602
Rassf8	-1.20957	0.0105307	-1.50495	0.00140984
Rbm25	-1.29976	6.38679e-14	-1.27529	5.28972e-08
Rn45s	-1.72477	6.32911e-09	-1.54891	6.84445e-05
Rnf125	2.31074	0.0147278	1.96867	0.0188604
Rwdd2a	-1.96458	0.00916044	-2.94519	7.0391e-07
Scrg1	2.19263	0.00123548	3.01886	2.72559e-13
Scube3	-1.89516	7.95207e-10	-1.52153	6.78363e-06
Sema4g	-2.12597	1.51268e-05	-1.38607	0.015093
Setmar	1.87505	0.0250916	2.59626	0.00288243
Slc4a3	-2.08443	9.5099e-12	-1.42573	5.5859e-06
Sned1	-2.46574	1.18206e-19	-1.11888	0.000149419
Snrnp48	-1.50186	2.11395e-12	-1.19629	0.00248424
Spib	2.37804	0.0381111	3.26691	0.000149265
Stard13	-1.27468	4.72258e-06	-1.06632	1.12055e-07
Stfa2l1	-2.29407	0.0251574	-2.95844	0.000168571
Stfa3	-4.68166	2.82554e-07	-2.53763	0.0150258
Stk38l	-1.0874	0.000621004	-1.87286	2.22344e-08
Syt7	-2.66359	0.00807476	-2.68412	0.00426286
Tacc2	-1.56833	1.01253e-07	-1.05878	0.00768138
Tbc1d22b	-1.2192	3.14762e-05	-1.22329	2.22265e-06
Tmem243	1.55114	0.00419767	1.07959	0.014054
Tnfrsf11b	1.09588	4.4208e-05	1.18573	0.00554188
Ttll3	-1.39435	3.19149e-06	-1.13999	0.0356315
Ttll9	-3.55329	0.00040338	-2.46462	0.0081519
Unc93b1	1.36213	0.000186915	1.38638	0.019851
Wdr60	-1.18124	2.34152e-08	-1.21133	0.000388873
Wnt4	-1.22991	0.00110623	-1.52704	0.00466736
Xdh	1.46389	0.0205384	2.09608	0.00107909
Zfand2a	-1.04481	0.000873611	-1.20597	3.07185e-07
* negative fold changes indicate 1wT expression is higher than 4wT
