# Supplementary material for: Differential aging of growth plate cartilage underlies differences in bone length and thus helps determine skeletal proportions
Source: PLoS Biol. 2018 Jul 23;16(7):e2005263. doi: 10.1371/journal.pbio.2005263 (PMC6056026; doi:10.1371/journal.pbio.2005263)
Supplement: S5 Table — Selection criteria: >2-fold, FDR < 0.05, in both species. Log2 (fold changes) were used; p-Values were corrected for multiple comparisons. (XLSX) [file pbio.2005263.s013.xlsx]

## Sheet: S5
	Mouse 1wT PZ vs 1wP PZ		Rat 1wT PZ vs 4wP PZ
Gene	log(fold change)*	P-value	log(fold change)*	P-value
Shox2	-6.46975	1.83795e-44	-8.50762	1.79673e-109
Hoxc8	-7.2755	4.12392e-29	-6.97756	1.23525e-46
Pitx1	-7.23318	1.82855e-37	-6.88321	4.98065e-25
Hoxc4	-6.6507	9.88091e-21	-6.07022	4.18836e-21
Hoxc9	-6.19373	1.30635e-22	-6.0986	9.8186e-21
Hoxc5	-5.3688	2.23976e-14	-6.59206	4.22099e-24
Tbx18	-3.73621	7.16938e-08	-3.93123	6.65388e-17
Meis1	-4.38252	3.90746e-12	-2.06955	0.00700915
Dmrta1	-3.7984	0.000766996	-2.25679	1.08877e-06
Mab21l2	-3.11341	0.000764061	-2.41272	6.45214e-13
Car9	-3.36078	0.00017953	-1.83779	2.02238e-05
Il17b	-2.41	0.00035055	-1.92276	9.06764e-08
Smoc1	-2.03957	0.00179158	-2.09538	1.71909e-06
Ndufa4l2	-1.97204	0.000751839	-2.07232	7.04006e-05
Prss35	-2.21862	0.00930306	-1.62127	0.000353602
Tst	-2.18888	0.00501622	-1.51319	0.00103687
Bnip3	-2.04007	7.23635e-07	-1.53565	4.48153e-07
Tgfa	-2.56081	5.27126e-09	-1.00212	0.0227119
Aldoc	-1.74427	0.00128031	-1.53982	6.91014e-07
Pgk1	-1.89079	1.51863e-07	-1.27844	2.05433e-08
Vldlr	-1.5162	0.000954777	-1.62282	1.71238e-09
Slc16a3	-1.61383	0.0353393	-1.38563	1.92676e-05
Fam162a	-1.72372	2.1237e-05	-1.22847	7.14709e-05
Smoc2	-1.8418	2.81821e-14	-1.02682	0.0013029
Pygl	-1.28442	0.035816	-1.55716	4.01319e-08
P4ha2	-1.3626	5.33009e-05	-1.39438	1.44029e-05
Clybl	-1.49349	0.0120903	-1.20384	0.00245463
Wnt4	-1.31879	0.00183287	-1.33766	0.0192344
Socs5	1.00329	0.00307895	1.05951	0.000407926
Tcirg1	1.04576	6.28914e-05	1.04541	0.0228544
Tle4	1.03224	0.00157554	1.10694	0.00366604
Alpl	1.01265	0.0001708	1.15886	0.000339554
Arhgef2	1.05043	0.000291934	1.15054	0.000427966
Lrp4	1.0513	0.00556929	1.16301	0.00617806
Rdh10	1.2087	0.0166872	1.26722	0.0173908
Pcdh17	1.30411	0.0217245	1.19593	0.00318045
F13a1	1.38588	0.000321621	1.11863	0.022594
Fam107b	1.08021	0.0424136	1.43541	0.0127768
Gab2	1.03711	0.00679714	1.51208	0.000208247
Csad	1.18725	0.0198227	1.36199	0.00504427
Dusp1	1.3473	0.0065384	1.24132	0.00499706
Slc29a1	1.41581	1.04203e-13	1.1912	1.15078e-07
Plk2	1.63381	0.000573371	1.10211	0.00190521
Pon2	1.19484	0.000808982	1.54392	2.10158e-05
Abca1	1.5382	0.000311037	1.22777	0.00413118
Svil	1.59912	2.79018e-10	1.18132	0.0153974
Cd68	1.14234	0.0308635	1.66202	0.000377845
Enpp2	1.05215	0.0159593	1.76066	3.31601e-10
Ltbp4	1.39145	0.0112448	1.4247	0.0218213
Chad	1.69907	1.42052e-05	1.12286	0.000294566
Pik3r1	1.42123	1.19285e-08	1.41564	7.6463e-06
Tmsb4x	1.04023	0.0307578	1.83978	1.15167e-05
Sema6d	1.08797	0.0239658	1.81834	0.00743607
Adgre5	1.24189	0.00552909	1.67217	0.00425409
Mafb	1.53832	0.0082861	1.41098	0.0487347
Nfatc2	1.68461	0.00856611	1.2964	0.00658774
B2m	1.01414	0.00107545	1.99459	2.30034e-07
Apobr	1.49689	0.00912225	1.58311	0.0346353
Cav2	1.5033	0.040161	1.62158	0.00851696
Tagln2	1.30476	0.00568163	1.87683	0.00228758
Csf1	1.53256	0.00426244	1.72054	0.0093337
Fcer1g	1.22017	0.047376	2.03492	0.000734006
Hmcn1	1.75384	0.0120748	1.52886	0.00376217
Kdr	1.70555	0.00259089	1.62077	0.0294584
Cp	1.51509	0.00626367	1.84627	0.00131945
Nr4a1	1.57458	0.00756818	1.82715	0.0134595
Robo2	1.57026	0.0252449	1.83207	0.015835
Cd34	1.68298	0.0486767	1.73359	0.0333931
Slc39a8	1.46686	0.0252449	1.97301	1.22318e-10
Pecam1	1.50442	0.0164656	1.95694	0.00743607
Hid1	1.95927	0.0313499	1.50578	0.0199639
Csf2rb	1.44747	0.0115055	2.02613	0.0346353
Olfml2b	1.45787	0.0299362	2.01605	0.00912712
Agpat3	1.37299	0.00508262	2.1041	0.00863689
Sema7a	1.60384	0.012999	1.92016	0.00612474
Irx5	1.9244	1.57238e-05	1.63817	0.0057347
Ifitm3	1.22783	0.0474729	2.34376	0.00109863
Cdh5	1.59205	0.0439395	1.99843	0.0108964
Adgrf5	1.07917	0.00754982	2.51644	0.000475128
Spon1	1.89099	8.44297e-08	1.74114	0.00319485
Ctsc	1.58923	0.0247105	2.04375	0.00880505
Aes	1.07233	0.0176191	2.60817	4.2113e-11
Cd38	1.7133	0.00556615	1.97961	0.000427686
Arhgap18	1.26803	0.00135862	2.49009	4.07878e-15
Abcc9	1.34835	0.0147642	2.45642	0.000529832
Epha3	1.51764	0.0449249	2.32857	0.0119561
Arrb1	1.45346	0.000125556	2.40807	3.98428e-07
Slitrk6	1.32532	0.0470779	2.55914	0.0034221
Ano6	1.58029	0.00116477	2.31438	0.00040111
Tlr3	2.8049	4.86408e-05	1.11842	0.000761005
Ncf4	2.01902	0.0147585	1.90539	0.0342711
Mpeg1	1.32056	0.0414571	2.62071	0.0011112
Slit3	1.37791	0.0114928	2.56596	2.80536e-06
Cd180	1.69095	0.0345362	2.26173	0.0017499
Pdgfrb	1.84669	1.09434e-05	2.21068	0.00276185
Rhoj	1.74204	0.00533388	2.36954	3.83309e-05
Cd44	1.25796	0.00115329	2.88084	6.59464e-11
Dkk3	2.51151	0.00510564	1.65765	0.0270433
Cd74	1.924	0.000321958	2.25057	0.00352352
Spry4	1.63507	0.00491136	2.56109	0.00111903
Inpp4b	3.08751	5.21698e-16	1.11817	8.23381e-05
Adamts4	1.62759	0.0415735	2.58667	0.000433658
Capn5	1.36345	0.00432047	2.8532	0.000177659
Casp4	2.24063	0.019703	1.97917	0.0043584
Prdm1	1.97653	4.5368e-05	2.25769	0.00549631
Cyyr1	2.04908	0.0227694	2.19079	0.00784215
Igfbp4	1.47111	0.000764061	2.77369	0.000177659
Angpt1	1.44992	0.0208576	2.7962	4.09895e-05
Cpz	2.91215	0.000290165	1.36159	0.0173908
Afap1l2	3.24621	2.94408e-07	1.07261	0.031796
Bdh2	2.46382	0.0358091	1.85556	0.00260507
Cd55	1.51282	0.00584499	2.85081	7.11231e-06
Cx3cr1	1.96825	0.0481155	2.40675	0.0115418
Adamts5	1.66469	0.00358638	2.74408	0.000146616
Apobec1	1.22842	0.0109206	3.20587	9.38909e-07
Tyrobp	1.11907	0.0438738	3.39779	2.92128e-09
Igfbp5	1.73304	0.00582311	2.80667	1.77662e-07
St18	2.25933	0.00121283	2.28787	0.00283321
Itgb2	1.59378	0.00284366	2.97048	5.76633e-06
Ibsp	1.3997	0.0180176	3.17061	4.05485e-07
Arhgap27	1.43068	0.00907316	3.14517	0.000579175
Rnd1	2.32685	0.0123726	2.25112	0.00359053
Laptm5	1.30536	0.00600165	3.38937	4.48153e-07
Gpx3	1.39726	0.000483814	3.35215	2.51463e-07
Klhdc8a	2.26575	0.0302646	2.51549	0.000433658
Mecom	2.35073	0.023195	2.44377	0.00291513
Mn1	3.0901	0.000141041	1.72377	0.0460297
Hhip	2.77253	1.22655e-15	2.17756	3.2258e-07
Creb5	2.44934	0.0168527	2.54361	0.000252782
Ntng1	2.46665	0.0127578	2.55977	7.36048e-07
Ccser1	1.2807	0.0365789	3.76602	2.28902e-06
Plek	1.64124	0.0418202	3.47311	3.13166e-05
Dusp5	3.43331	1.46401e-06	1.74265	0.00619267
Rab38	2.44623	0.00191639	2.7415	0.00161339
Wif1	2.07981	0.000842472	3.11696	2.88217e-14
Ptgfr	2.46145	0.0244617	2.73837	0.000602121
Lcp2	1.31031	0.0476757	3.90769	1.61543e-14
Egr1	3.07098	1.09697e-15	2.17775	0.00246182
Foxc2	2.83568	9.23473e-07	2.4748	2.99759e-05
Col14a1	2.29663	0.0247105	3.07209	5.48358e-40
Sostdc1	1.93368	0.0470944	3.47157	0.000788985
Fam46c	2.06739	0.00348113	3.43518	1.24998e-23
Cyth4	2.3189	0.000189904	3.34936	4.99017e-08
Six2	3.15779	0.00824594	2.68348	0.00327649
Cxxc4	2.70203	0.00680357	3.14149	0.000115192
Hoxd9	2.64146	0.0464085	3.65637	0.00010075
Spp1	1.98216	0.000321958	4.42077	6.15262e-19
Steap4	2.68552	4.6595e-05	3.78596	3.20949e-14
Nckap1l	1.85536	0.000486672	4.75308	4.18836e-21
Npr3	4.62687	1.8492e-13	2.03301	0.000171414
Mapk4	3.84792	0.000247043	3.31224	5.3185e-05
Trpm3	3.67024	9.40581e-05	3.49716	7.19824e-07
Rgs7bp	2.67236	0.0018064	4.54803	1.0537e-08
Lhx2	5.04318	4.43429e-09	2.22235	0.00349986
Irx1	4.01787	0.000402107	4.07032	2.18536e-05
Irx2	4.75518	1.8692e-09	3.41362	8.96431e-05
Hoxd10	7.3668	2.86506e-17	8.41202	1.03012e-32
Hoxd13	6.56039	2.96195e-14	9.40729	2.11315e-60
Tbx5	7.57993	6.46525e-19	8.7533	6.65599e-36
* negative fold changes indicate 1wT expression is higher than 1wP
