# Supplementary material for: Differential aging of growth plate cartilage underlies differences in bone length and thus helps determine skeletal proportions
Source: PLoS Biol. 2018 Jul 23;16(7):e2005263. doi: 10.1371/journal.pbio.2005263 (PMC6056026; doi:10.1371/journal.pbio.2005263)
Supplement: S6 Table — Selection criteria: >2-fold, FDR < 0.05, in both species. Log2 (fold changes) were used; p-Values were corrected for multiple comparisons. (XLSX) [file pbio.2005263.s014.xlsx]

## Sheet: S6
	Mouse 1wT HZ vs 1wP HZ		Rat 1wT HZ vs 4wP HZ
Gene	log(fold change)*	P-value	log(fold change)*	P-value
Shox2	-6.29023	2.23775e-40	-7.27249	2.00742e-132
Hoxc4	-5.47349	1.42971e-16	-6.16382	8.15447e-27
Pitx1	-5.39207	1.99409e-22	-5.93181	6.31397e-20
Hoxc9	-6.79702	1.38443e-25	-3.89591	2.30694e-11
Hoxc8	-4.802	2.66164e-14	-5.30966	2.90676e-32
Hoxc5	-5.90886	3.32653e-18	-4.18376	2.87369e-14
Clic3	-5.37671	1.9358e-18	-2.75091	0.00250116
Adm	-3.15003	2.68804e-06	-4.03571	6.55366e-25
Myl3	-2.49114	0.000446577	-4.36115	1.81965e-14
Car12	-2.93561	3.06548e-07	-3.69607	2.29232e-57
Nyap1	-2.34732	4.48918e-08	-4.0055	1.34135e-17
Arhgef37	-2.78797	1.78738e-05	-3.50968	4.06761e-20
Pnpla3	-2.6416	0.00263696	-3.56987	2.72926e-17
Alox12	-2.22682	5.95418e-05	-3.98419	1.7292e-69
Pxylp1	-2.79467	6.20304e-22	-3.33218	1.81207e-46
Pard6b	-2.79994	0.000380828	-3.32397	7.0415e-06
Mylk3	-2.33661	0.0210383	-3.59632	0.000166903
Il17b	-2.96159	3.09692e-07	-2.8919	5.29641e-18
Xirp2	-3.47849	5.88284e-05	-2.29319	2.98984e-05
Aldh1a3	-3.61948	2.68629e-13	-2.12556	0.000281003
Dio2	-3.71552	1.44045e-16	-1.82826	2.10499e-07
Etnk2	-3.14272	0.00238876	-2.39997	0.00268699
Has2	-3.12273	2.89218e-21	-2.31992	3.98397e-21
Smoc2	-2.68101	4.045e-35	-2.72227	6.30426e-24
Gjc2	-3.12339	0.00461656	-2.25678	0.0167777
Nfasc	-2.6167	6.69931e-05	-2.69656	0.00176608
Tmem163	-1.97181	0.0183606	-3.31087	4.12668e-06
Aknad1	-2.5964	0.00399089	-2.67401	0.000840562
Rep15	-2.23842	0.0125674	-2.95863	5.92876e-05
Slc23a3	-3.50036	0.000179978	-1.65824	0.0323055
Pmp22	-2.71964	2.13287e-16	-2.42286	2.96548e-23
Upk1b	-1.27674	0.0126897	-3.71111	1.83766e-06
Hspb1	-2.9058	2.32133e-06	-2.00702	1.13835e-06
Neu3	-2.14231	0.000667592	-2.70379	4.27154e-06
Npr3	-3.37884	1.77076e-10	-1.40345	0.00609317
Panx2	-3.07268	1.26603e-05	-1.65447	0.000271882
Acox2	-2.04971	0.0485625	-2.62307	0.00110199
Smim22	-2.62227	0.021777	-2.04465	0.0238083
Mustn1	-2.81664	1.90999e-09	-1.81801	7.64702e-07
Phldb3	-2.84054	0.00413234	-1.79376	0.02647
Myoz2	-2.2325	0.0439516	-2.39812	0.00740875
Ndufa4l2	-2.51884	7.8135e-07	-2.10494	3.8388e-05
Ttll9	-2.37477	0.0215087	-2.22007	0.00774718
Hr	-2.46966	1.68021e-07	-2.12074	1.78614e-10
Wnk4	-2.46581	2.81548e-24	-2.11768	6.65147e-14
Slc2a1	-2.75943	3.95247e-21	-1.81817	1.69835e-12
Stk39	-2.21788	1.10858e-21	-2.3343	7.04742e-21
Slc37a1	-2.71915	3.96648e-06	-1.78083	3.81573e-05
Atf3	-2.55364	6.87826e-08	-1.86394	0.0072204
Cnksr1	-2.32748	6.52023e-06	-2.05525	1.74166e-06
Mab21l2	-2.62407	0.00201877	-1.75861	3.27405e-07
Lmcd1	-1.86323	1.8875e-06	-2.48429	7.24475e-13
B3gnt4	-2.2617	0.0424531	-2.04341	0.016759
Dmrta1	-2.63917	0.0180165	-1.62502	0.000344062
Tbx18	-1.71379	0.016018	-2.54282	9.37448e-09
Hapln1	-2.47042	3.42704e-06	-1.76778	2.41182e-08
Ptp4a1	-2.11178	4.09892e-07	-2.10698	7.73931e-13
Prkg1	-2.09209	1.31156e-09	-2.12167	1.03203e-11
Slc13a5	-1.95875	8.13823e-21	-2.23149	6.8969e-21
Slc16a2	-1.51569	2.76711e-05	-2.66027	3.97198e-09
Nr1d1	-1.62047	0.00821719	-2.55422	0.00274305
Meis1	-2.01374	0.000175556	-2.12717	0.00175226
Aldoc	-1.76422	0.00017691	-2.37634	1.42566e-16
Rnf39	-2.69934	0.00394503	-1.42307	0.00854315
Gadd45b	-2.14471	1.80747e-08	-1.96779	3.16621e-09
Slc5a3	-1.25323	3.4266e-05	-2.84712	9.86284e-26
Bmp6	-2.3585	5.17483e-06	-1.73876	1.1086e-07
Dpysl5	-2.05768	0.0201061	-2.03595	0.0209858
Fbxo24	-2.02511	0.0207604	-2.0274	9.09931e-06
Usp53	-2.23761	1.37663e-21	-1.74986	2.92264e-13
Tmie	-1.41201	0.0011708	-2.53674	1.13656e-08
Serinc5	-2.15703	6.00039e-11	-1.78519	6.83376e-22
Klhl31	-1.56661	0.0124166	-2.37043	2.68065e-05
Gca	-2.47091	0.00224285	-1.4629	0.0308896
Pim1	-2.62203	4.401e-09	-1.28776	0.0117321
Dmc1	-1.71869	0.0131717	-2.14991	0.00861742
Haus8	-1.67677	0.000216025	-2.15888	4.91011e-12
Snrnp48	-2.18015	3.36878e-26	-1.65051	2.32701e-06
Cdh19	-2.0189	0.000206436	-1.80283	0.0485774
Rwdd2a	-1.68107	0.026187	-2.12669	0.000191075
Kif13b	-1.32226	9.0441e-10	-2.482	8.70612e-28
Sytl1	-2.14803	0.0396144	-1.6404	0.00335531
Kif12	-1.75605	0.0396735	-2.02488	0.00318651
Nacad	-2.15826	0.0263756	-1.61754	0.0326378
Cspg4	-1.9515	8.07509e-12	-1.77806	6.84522e-17
Chdh	-1.84587	0.000981416	-1.88225	5.86962e-05
Siah2	-2.02539	5.89288e-11	-1.68944	2.17694e-12
Foxa3	-2.39099	3.18155e-05	-1.29351	0.0051381
Ak4	-2.09626	1.08152e-11	-1.58256	2.68428e-10
Ankrd37	-1.9748	0.0438202	-1.6949	0.00462502
Stc2	-1.3109	0.0214393	-2.3409	4.39384e-10
Serpine1	-1.90986	3.33922e-05	-1.74149	2.39185e-07
Baiap2l2	-2.02486	0.0440154	-1.61142	0.00551707
Ackr3	-1.84233	5.29226e-06	-1.79191	3.6523e-08
Slc4a3	-1.62017	1.92919e-07	-2.00496	3.13701e-12
Tubb2a	-1.57515	1.50159e-05	-2.03259	1.21959e-12
Map3k5	-1.24708	1.35546e-10	-2.32013	1.00117e-14
Strbp	-1.8043	4.73695e-15	-1.75628	2.76319e-10
Pick1	-1.71754	1.10845e-06	-1.8377	9.40961e-07
Sned1	-2.20211	4.83391e-16	-1.32602	9.97021e-07
Acan	-2.0773	5.36096e-10	-1.43435	1.54459e-08
Kcnk5	-1.51554	2.83731e-06	-1.9918	1.79328e-12
Pygl	-1.43929	0.00331978	-2.06551	1.17032e-14
Clec3a	-2.24392	8.08369e-05	-1.242	1.64727e-05
Leo1	-1.26015	4.3961e-20	-2.22311	2.32172e-28
Gpr17	-1.37971	0.0205028	-2.09822	0.000213691
Casc1	-2.26712	5.87317e-05	-1.21041	0.00239488
Atp1b1	-1.03383	0.0177891	-2.42859	9.36111e-11
Ldlr	-1.56785	6.22031e-05	-1.88314	7.17276e-17
Cep85l	-2.12647	1.39589e-13	-1.30757	4.68982e-08
Zim1	-1.50749	0.000301413	-1.91711	4.63591e-15
Pln	-1.80682	0.000841798	-1.61737	1.84321e-05
Ppp1r1b	-2.00008	2.10549e-05	-1.39118	1.7317e-05
Rarg	-1.13909	5.9975e-05	-2.24911	6.79999e-05
Wnt5b	-1.48901	5.02823e-06	-1.89873	5.49553e-13
Enc1	-2.1098	1.14547e-11	-1.26055	2.02823e-06
Ptgs2	-1.49523	0.0040747	-1.8659	0.000102946
Cpne2	-1.79698	3.71737e-10	-1.56133	2.94364e-10
Irs2	-2.02518	1.02725e-10	-1.33206	1.9302e-10
Stk38l	-1.50636	2.77526e-07	-1.83315	1.09849e-08
Rbm25	-1.07434	8.14656e-10	-2.25343	1.11766e-25
Limk2	-1.23329	3.34975e-06	-2.08212	2.39392e-11
Ihh	-2.05313	1.00072e-08	-1.21754	5.37583e-05
Aif1l	-2.14517	4.27424e-07	-1.11966	0.00520765
Dmtn	-1.69296	0.000312594	-1.57028	0.000374222
P3h2	-1.37041	7.69074e-05	-1.88473	2.17619e-11
Frzb	-1.94247	2.06107e-06	-1.29102	2.40925e-05
Slc13a4	-2.15796	0.00113613	-1.03106	0.00602296
Ehbp1l1	-1.51885	1.03872e-09	-1.64035	1.99871e-06
Cdkl2	-1.94677	0.00114361	-1.20895	0.02932
Prkcd	-1.86163	6.43462e-09	-1.29222	8.28081e-09
Sidt2	-1.33569	9.26181e-09	-1.80008	1.80629e-15
Synpo2	-1.60075	0.00672476	-1.52813	0.000191557
Map3k4	-1.37621	3.75909e-09	-1.74531	2.037e-18
Scin	-1.66505	3.34556e-06	-1.4251	2.11477e-12
Thrb	-1.49331	1.34571e-05	-1.59646	0.0150509
Lims2	-1.24123	0.0142063	-1.84309	5.97725e-14
Tspan13	-1.32432	0.000142616	-1.75951	5.2122e-10
Slc38a2	-2.01514	5.7789e-24	-1.05937	2.49432e-08
Rab3ip	-1.23456	0.0259789	-1.83386	1.54131e-06
Ngef	-1.74932	1.91283e-05	-1.31261	2.97786e-05
Peg3	-1.15252	0.00146808	-1.89397	9.15679e-20
Thbs1	-1.10864	0.00920577	-1.93726	1.1026e-16
Coq10b	-1.24559	0.0131717	-1.79623	2.97443e-09
Pank1	-1.32352	0.000135704	-1.70289	8.11531e-10
Ccdc80	-1.60033	5.4808e-15	-1.40385	1.03456e-08
Chd2	-1.05668	1.93357e-06	-1.93375	1.47367e-23
Eps8l2	-1.81414	8.40501e-11	-1.17491	1.03892e-05
Fam129b	-1.73552	2.66164e-14	-1.25188	3.22397e-06
Mir568	-1.42635	0.013746	-1.54657	8.50105e-07
Bnip3	-1.43295	0.000261758	-1.5364	1.64222e-07
Slc6a1	-1.20402	0.0076314	-1.75255	7.96925e-07
Fgfr3	-1.55244	0.000126103	-1.38712	2.00489e-07
Pam	-1.02273	3.46534e-05	-1.91496	4.58017e-24
Nlgn3	-1.57309	0.0243763	-1.36015	1.57176e-06
Klf9	-1.08418	0.000179884	-1.80315	7.55717e-16
Fxyd3	-1.2607	0.017008	-1.62414	0.0260491
Comp	-1.58016	5.53534e-05	-1.30299	3.7589e-07
Fdps	-1.49998	2.46491e-05	-1.37052	1.20574e-06
Chst10	-1.67985	0.0474708	-1.17689	0.0320705
Tmbim1	-1.10599	2.23865e-06	-1.7332	8.36618e-14
Dnajb2	-1.33945	6.56271e-06	-1.49786	2.49609e-07
Gpsm2	-1.44761	1.59633e-10	-1.38458	6.83244e-11
Hsd17b7	-1.69175	5.23642e-08	-1.13121	0.0241252
Nrbp2	-1.48677	4.54996e-08	-1.33534	1.89099e-08
Plekhh2	-1.26864	8.16358e-09	-1.54915	1.83603e-16
Sfmbt2	-1.17663	5.1005e-05	-1.63689	2.34443e-07
Slc38a3	-1.6285	0.00020231	-1.18052	1.05355e-05
Zfand2a	-1.40298	1.3638e-06	-1.40353	2.19849e-10
Mtmr7	-1.64553	0.00811212	-1.16016	0.000582003
Mef2d	-1.49768	4.68846e-16	-1.28128	2.04519e-06
Higd1a	-1.26333	0.000544816	-1.51404	3.40235e-07
Myh10	-1.34105	4.01989e-17	-1.43404	6.60249e-27
Crispld1	-1.16436	0.0117791	-1.59408	1.29379e-11
S100a6	-1.49764	0.000293435	-1.25505	2.97825e-06
Slc35d1	-1.37882	0.000596951	-1.36488	3.38253e-08
Gmpr	-1.22081	0.0109385	-1.52047	0.000358019
Slc16a3	-1.31248	0.048765	-1.42176	3.65173e-06
Fam160b2	-1.03545	3.36271e-05	-1.68841	1.5619e-06
Slc1a4	-1.52254	3.46534e-05	-1.17925	0.000326521
Spon2	-1.2564	0.00511776	-1.43096	1.51107e-06
Insig1	-1.19367	0.00105855	-1.48548	3.59311e-10
P4ha2	-1.32965	8.06766e-06	-1.33541	1.32283e-05
Enah	-1.01426	1.00781e-07	-1.62751	3.195e-25
Utrn	-1.61028	8.36397e-37	-1.02374	2.33174e-14
Nudt18	-1.47788	0.00195039	-1.14484	0.00173537
Stard4	-1.23917	1.71904e-06	-1.37256	3.68158e-05
Adk	-1.51812	1.89346e-06	-1.07145	9.59164e-07
Med21	-1.26579	0.000517147	-1.32	2.70998e-05
Cyr61	-1.38431	1.31267e-06	-1.19729	1.77087e-10
Tpcn2	-1.00945	0.00410683	-1.5676	8.85247e-06
Vav3	-1.05515	0.000149111	-1.51837	2.04078e-08
Emp2	-1.07554	2.15925e-05	-1.49744	1.51406e-08
Fry	-1.30807	3.55765e-05	-1.25773	4.03076e-09
Myh14	-1.10745	0.00058064	-1.44375	4.52212e-06
Wsb1	-1.07008	4.72077e-06	-1.47773	2.19807e-10
Zfp385b	-1.49208	1.02633e-05	-1.04431	0.000643908
Ptpn21	-1.41877	3.83948e-08	-1.11674	2.276e-05
Col2a1	-1.47519	0.00377086	-1.05998	4.12846e-05
Scube1	-1.37519	0.00012916	-1.13809	0.000447302
Hmgcr	-1.32465	1.17122e-07	-1.1756	6.5469e-06
Ccnt2	-1.18258	1.82878e-11	-1.31483	3.20596e-16
Avil	-1.44818	0.0409568	-1.04852	0.016382
Dusp8	-1.07128	0.0318493	-1.41564	0.000571633
Crim1	-1.39335	3.03762e-05	-1.08792	1.99372e-07
Wscd2	-1.09462	0.0067636	-1.38646	0.00293362
Cyp51	-1.26623	3.86595e-05	-1.18383	5.3095e-07
Col9a1	-1.21106	0.0464155	-1.23769	1.47307e-05
Ppfibp1	-1.17976	1.17111e-12	-1.2426	1.01175e-17
Pth1r	-1.39455	7.07136e-08	-1.01999	7.0415e-06
Gmeb2	-1.3748	1.8875e-06	-1.02476	0.035708
Ccnl2	-1.33444	1.38443e-25	-1.04882	7.96848e-07
Urm1	-1.14939	0.00991325	-1.23219	0.000130012
Lgals3	-1.08549	0.00711223	-1.25307	8.84209e-08
Cep95	-1.27541	2.90345e-12	-1.05242	4.88918e-06
Cnnm4	-1.25514	1.88703e-05	-1.06396	0.000212651
Klhdc3	-1.01163	0.00260366	-1.28892	7.38405e-08
Abtb1	-1.12646	0.00522091	-1.15147	0.00169662
Hk2	-1.03281	0.000220179	-1.24474	0.000135853
Efemp2	-1.168	2.78386e-09	-1.10699	0.00580355
Panx3	-1.14389	2.22952e-05	-1.10156	1.96305e-06
Hmgcs1	-1.22026	2.25569e-06	-1.01268	3.01574e-05
Itga1	-1.02821	3.68675e-05	-1.18008	1.14597e-07
Tlk2	-1.00301	3.33409e-09	-1.16803	2.0902e-12
Cnppd1	-1.12165	0.000167318	-1.02752	1.56128e-05
Ppme1	-1.08778	4.1337e-05	-1.01973	2.51803e-07
Phlpp2	-1.04181	0.00469064	-1.02794	4.30919e-05
Aasdhppt	1.01465	0.0238047	1.05143	0.00229581
Dclre1b	1.03497	0.0210157	1.05561	2.4791e-06
Nt5dc2	1.09576	1.94827e-05	1.04515	9.06593e-05
Nfkb2	1.16094	0.0102676	1.00094	0.0298061
Ndufs7	1.13714	0.00850357	1.02938	0.000475893
Ermp1	1.05127	0.00149659	1.11822	1.09059e-05
Extl2	1.07489	0.0205954	1.16532	0.00027337
Akap6	1.03707	0.0416785	1.21336	0.00237363
Mrc2	1.25116	3.51157e-05	1.00374	1.75554e-05
Fam198b	1.06206	0.0210092	1.20319	0.00763033
Prps2	1.07053	0.0090218	1.2039	0.00235201
Tspan5	1.09957	0.034277	1.18803	0.000541971
Pik3cd	1.08773	0.00195039	1.21188	0.0401773
Itm2c	1.13492	1.03872e-09	1.19446	1.28297e-05
Hibadh	1.17443	0.0012645	1.16655	0.00294988
Gja1	1.33252	5.17483e-06	1.01211	0.000289451
Hps3	1.27395	0.00511776	1.08502	0.0088102
Srpx2	1.10524	0.0424055	1.27373	7.38522e-05
Hs6st1	1.00634	0.00105855	1.40748	3.18201e-11
Porcn	1.10732	0.0294581	1.30827	0.00305354
Slc27a1	1.0965	0.0317153	1.32244	0.000677605
Atg4c	1.40879	0.001319	1.01852	0.00253097
Nkap	1.24852	5.25945e-07	1.1879	0.000199977
Taf9b	1.37227	7.62468e-05	1.09049	0.000149954
Tspan6	1.30295	0.000233458	1.15985	1.93045e-06
Il10rb	1.2206	0.0126092	1.26821	5.93956e-05
Suv39h1	1.1542	0.0003633	1.38837	0.00406644
Smpdl3a	1.23527	0.000454309	1.30763	0.00245129
Clmp	1.08545	1.09394e-07	1.46817	3.70567e-09
Ano6	1.19968	0.00646878	1.35896	0.0349848
Colec12	1.05414	7.03494e-15	1.51162	1.86046e-08
Erap1	1.52172	0.00337489	1.05484	0.00294417
Gen1	1.09279	0.0220568	1.48424	1.63242e-05
Kbtbd11	1.13431	0.0162223	1.47099	0.020732
Ptch1	1.33494	1.16998e-08	1.29208	5.60646e-13
Adamts9	1.48384	6.36748e-05	1.16922	6.59562e-05
Pcdh18	1.13972	0.00592858	1.52043	1.61549e-07
Emb	1.35421	2.21848e-05	1.31066	3.29027e-06
Olfml3	1.23663	0.000117044	1.4356	6.75946e-10
Oaf	1.03869	0.024748	1.64432	0.0101033
Orai2	1.21234	0.0071154	1.48911	0.000533821
Vasn	1.51824	2.25066e-09	1.18736	5.01755e-07
Id2	1.27477	0.00428218	1.4446	0.0075637
Nav2	1.13489	0.00077507	1.60157	1.11071e-28
Pqlc3	1.37931	0.000107293	1.36499	2.34597e-06
Serpinf1	1.35569	0.0274415	1.39218	0.0114785
Ptprj	1.33417	1.44733e-05	1.42072	0.000631593
Tyrobp	1.52688	0.00021785	1.24212	0.0393133
Meaf6	1.56479	0.00104072	1.21458	0.000524219
Mxra8	1.12941	6.9954e-05	1.65716	2.3424e-07
Hyal2	1.67225	0.000206181	1.12261	0.00325832
Cd276	1.08921	0.000416846	1.71092	8.4231e-06
Slc12a5	1.27693	0.0143887	1.54928	0.0239144
Sdc2	1.02794	0.000194763	1.81019	6.2968e-09
Pja1	1.0689	0.000598488	1.77426	2.07078e-09
Pdk2	1.15546	3.3071e-05	1.70362	1.2754e-09
Itga11	1.67102	0.00110199	1.21712	8.12207e-08
Pdgfra	1.29133	0.000493807	1.60326	0.000792622
Nat6	1.20427	0.000170273	1.70241	3.72958e-07
Mdfic	1.25649	0.00148994	1.65584	1.907e-06
Nxt1	1.55858	0.00335832	1.38433	0.000629435
Xpr1	1.28038	4.60092e-06	1.6709	3.53876e-10
Creb3l1	1.53274	0.000636587	1.42867	4.59446e-05
Timp2	1.10295	7.47154e-07	1.86409	1.55626e-08
Slc7a8	1.75357	0.00201877	1.22868	0.031961
Sspn	1.72709	2.60413e-05	1.26284	5.87754e-09
Gusb	1.40547	1.52181e-08	1.58469	1.96546e-07
Mmgt2	1.31559	0.0447477	1.69301	0.00209109
Ppm1l	1.48909	0.00871951	1.52054	0.0106915
Gli2	1.3795	0.000197174	1.63458	1.91319e-06
Gsap	1.07058	0.00148279	1.96711	1.85104e-05
Tgfbr2	1.21284	6.84167e-11	1.83311	1.75953e-09
Itgb3	1.47231	0.0151105	1.57817	0.0103248
Scara3	1.85093	1.2357e-06	1.23296	0.0201395
Antxr1	1.25001	0.000234687	1.83735	2.73042e-09
Dpp7	1.3913	0.0132892	1.72359	2.83619e-09
Cyth4	1.18191	0.0474439	1.94159	0.000605269
Ncam1	1.43462	9.08485e-14	1.70798	1.23874e-13
Lgals3bp	1.26641	6.92061e-05	1.87871	0.00176711
Lum	1.14172	0.000265812	2.01538	9.24285e-12
Bmyc	1.53309	0.00831002	1.63447	0.00300399
Galm	1.54349	0.0016556	1.63007	0.000215902
Dcn	1.35153	0.000934711	1.82323	0.000915926
Ifitm3	1.09392	0.0307152	2.10707	0.00151168
Mt1	1.12	0.0181205	2.09358	2.69158e-06
Dlx5	1.36594	1.59633e-10	1.86658	7.89305e-20
Mmp23	1.57459	0.000667592	1.67103	0.00349918
Csf1r	1.50667	0.0118231	1.75342	0.00570217
Slc9a9	1.55486	0.000144826	1.73015	0.000373541
Osmr	1.41668	4.04114e-06	1.86906	0.000675292
Zcchc24	1.12153	7.42864e-05	2.16454	6.43304e-13
Gm2a	1.15063	0.000538272	2.14633	3.46898e-15
Cdh11	1.33117	0.0259191	1.97167	0.00197467
Gpx3	1.54969	4.18737e-06	1.77672	0.00746705
Flrt2	1.74145	1.37514e-06	1.62304	2.61872e-06
Ripk2	1.5745	5.87317e-05	1.7983	6.80362e-07
Tmem177	1.59257	0.0357161	1.79338	0.0395949
Pdk4	1.42149	0.00090557	1.96952	2.03481e-06
Cish	1.61657	0.0345702	1.77645	0.00444968
Htra1	1.5237	0.000355188	1.90634	0.000109455
Lrrc17	1.7682	0.0129613	1.68861	0.000209683
Qprt	2.31378	0.047485	1.14499	0.0352696
Cd68	1.44181	0.000406052	2.02035	1.75669e-06
Cd74	1.42257	0.00270265	2.04949	0.00286634
Hyal1	2.18867	9.24365e-06	1.28617	0.00246197
Ifi30	1.7152	1.06112e-08	1.77445	0.0098032
Entpd3	1.8848	0.0126491	1.61289	0.00118427
Pcolce	1.82894	8.25032e-07	1.71698	2.96713e-08
Fzd9	2.26954	0.0085928	1.28855	0.0147481
Chn2	1.37677	0.0259789	2.18417	0.00456466
Srd5a1	2.38612	4.44915e-05	1.20895	0.0155434
Tmem106c	1.91333	0.000982454	1.70787	0.000121145
Ppargc1b	1.74575	0.00433416	1.89972	0.00538669
Cdh2	1.51765	0.0356524	2.13227	0.00122121
Cfh	1.68027	0.0168206	1.99671	0.00520765
Pla2g7	1.92906	3.22586e-05	1.75664	0.00327867
Ckb	1.80563	7.10327e-05	1.90356	0.00271266
St8sia6	1.85663	1.44376e-05	1.94137	1.20416e-06
Cd83	1.8024	0.00916416	2.00158	0.0127747
Gli1	1.55718	2.18463e-05	2.25844	1.02786e-09
Rasgrp1	1.65092	0.0368468	2.18905	7.02399e-06
Bmp3	1.62456	0.0134365	2.21666	2.95176e-05
Fzd5	1.54079	0.000713476	2.30658	0.00391882
Ly86	2.19753	0.0237576	1.69197	0.0362952
Bmper	1.82066	0.000776131	2.10066	9.21556e-07
Angptl4	1.58641	0.000312092	2.36565	0.000542728
Cpz	1.99285	0.0091564	1.99518	4.35848e-05
Marcks	1.15705	0.000863897	2.84323	6.60849e-08
Ctsk	1.80276	0.00174357	2.24697	0.000473691
Tnc	1.58268	0.0115613	2.49389	6.33091e-06
Ntng1	2.27053	0.00971238	1.81784	0.000582249
L3hypdh	1.56994	0.0258122	2.55961	0.000545861
Col1a1	1.61583	0.0265271	2.54873	4.72495e-05
Grin3b	2.82051	0.00153623	1.38872	0.0127941
Siglec1	2.14039	0.032972	2.09913	0.0318634
Setmar	2.03296	0.010519	2.21883	0.00615465
Slitrk6	1.6534	0.00136802	2.6063	0.000927618
Cyp2r1	2.39163	0.00452073	1.87497	0.00152791
Pla2g5	2.84932	0.000150397	1.42739	0.0255597
Lipc	2.0144	0.0159936	2.28245	0.0240638
Gbp5	2.34259	0.0455447	2.08726	0.0130328
Arsb	1.78007	4.56255e-10	2.65621	8.88677e-09
Eva1a	2.00421	0.017785	2.45437	3.7244e-05
Wif1	1.28121	0.0300497	3.19378	1.44219e-15
Mr1	2.2004	1.62953e-06	2.3094	0.00416046
Kazald1	2.64763	4.20617e-05	1.90282	0.00830055
Steap4	2.59748	7.98898e-06	1.99247	0.00010047
Slc25a23	2.34356	6.54464e-09	2.36458	0.0120116
Fabp7	2.41814	0.00132495	2.33645	0.0178727
Mcoln3	3.09435	0.000545952	1.66153	0.000358221
Cp	2.09225	1.78691e-06	2.6975	4.74533e-08
Cdk20	3.78651	7.54908e-06	1.01022	0.0320587
Slc36a2	2.69372	0.00145314	2.13688	0.00461894
Rgs7bp	1.59861	0.0336876	3.27862	0.000178545
Tmem176a	1.55297	4.28057e-06	3.37318	9.72116e-06
Agtr1a	2.05877	0.0499916	2.98722	3.15329e-10
Il18	2.86988	0.000121362	2.20975	0.00135855
C2	3.00211	0.000467869	2.11346	0.000562769
Scn1a	3.74195	3.36271e-05	1.41853	0.0174056
Gal	3.39592	0.00157509	1.7909	0.018833
Spp1	1.84647	0.000139771	3.40012	1.04657e-11
Twist1	1.86959	0.00215905	3.38173	5.81611e-07
Nyx	2.46962	0.0247521	2.87879	0.00336302
Ankrd34a	2.45818	0.00412445	2.95402	2.508e-05
Lrrc15	3.76617	3.11126e-05	2.04905	0.00243584
Irx1	3.10044	0.00480719	2.82268	0.00353645
Insc	3.01147	7.60389e-05	2.95294	0.0012476
Hhip	3.1877	3.38361e-23	2.95971	3.50378e-13
Irx2	4.4338	2.9845e-07	1.87238	0.032175
Lamc3	2.27414	0.0406148	4.17874	3.74037e-06
Grm4	4.07488	7.99192e-05	2.44825	0.00411343
Lhx2	2.38812	0.00823349	4.29506	1.71738e-09
Hoxd10	4.32146	1.33891e-06	5.87747	1.79869e-15
Tbx5	4.36458	6.48706e-07	6.84568	3.21439e-21
Hoxd13	4.71026	4.27455e-08	7.75066	6.49525e-45
* negative fold changes indicate 1wT expression is higher than 1wP
