# Supplementary material for: Differential aging of growth plate cartilage underlies differences in bone length and thus helps determine skeletal proportions
Source: PLoS Biol. 2018 Jul 23;16(7):e2005263. doi: 10.1371/journal.pbio.2005263 (PMC6056026; doi:10.1371/journal.pbio.2005263)
Supplement: S7 Table — Selection criteria: >3-fold enrichment, p < 0.05, corrected for multiple comparisons. PZ, proliferative zone. (XLSX) [file pbio.2005263.s015.xlsx]

## Sheet: S7
Analysis Type:	PANTHER Overrepresentation Test (release 20170413)
Annotation Version and Release Date:	GO Ontology database Released 2017-04-24
Analyzed List:	PZ-bone-genes (Mus musculus)
Reference List:	Mus musculus (all genes in database)
Bonferroni correction:	TRUE
Bonferroni count:	8371
GO biological process complete	Total no. of genes in GO term	No. of genes on my list	Expected overlap by chance	fold enrichment	P-value
animal organ development (GO:0048513)	2788	62	20.23	3.06	7.04e-13
tissue development (GO:0009888)	1518	45	11.02	4.08	2.04e-12
cell surface receptor signaling pathway (GO:0007166)	1684	47	12.22	3.85	3.61e-12
animal organ morphogenesis (GO:0009887)	921	32	6.68	4.79	1.51e-09
anatomical structure morphogenesis (GO:0009653)	1986	47	14.41	3.26	1.62e-09
regulation of developmental process (GO:0050793)	2331	51	16.92	3.01	2.19e-09
cellular response to chemical stimulus (GO:0070887)	1851	43	13.43	3.2	4.31e-08
embryonic morphogenesis (GO:0048598)	594	23	4.31	5.34	6.91e-07
skeletal system development (GO:0001501)	444	20	3.22	6.21	9.85e-07
regulation of multicellular organismal development (GO:2000026)	1816	40	13.18	3.04	1.44e-06
positive regulation of multicellular organismal process (GO:0051240)	1582	37	11.48	3.22	1.58e-06
regulation of cell differentiation (GO:0045595)	1651	37	11.98	3.09	5.15e-06
cellular response to organic substance (GO:0071310)	1451	34	10.53	3.23	9.67e-06
embryo development (GO:0009790)	1050	28	7.62	3.67	2.32e-05
epithelium development (GO:0060429)	984	27	7.14	3.78	2.54e-05
pattern specification process (GO:0007389)	430	18	3.12	5.77	2.75e-05
regionalization (GO:0003002)	339	16	2.46	6.5	4.13e-05
metanephros development (GO:0001656)	77	9	0.56	16.11	6.08e-05
positive regulation of developmental process (GO:0051094)	1324	31	9.61	3.23	6.12e-05
tube development (GO:0035295)	628	21	4.56	4.61	6.31e-05
urogenital system development (GO:0001655)	305	15	2.21	6.78	7.45e-05
regulation of response to external stimulus (GO:0032101)	641	21	4.65	4.51	8.96e-05
renal system development (GO:0072001)	267	14	1.94	7.22	0.000108
morphogenesis of an epithelium (GO:0002009)	480	18	3.48	5.17	0.000146
negative regulation of cell communication (GO:0010648)	1173	28	8.51	3.29	0.000245
negative regulation of signaling (GO:0023057)	1177	28	8.54	3.28	0.000264
negative regulation of developmental process (GO:0051093)	893	24	6.48	3.7	0.000313
regulation of locomotion (GO:0040012)	834	23	6.05	3.8	0.000392
tissue morphogenesis (GO:0048729)	582	19	4.22	4.5	0.000501
positive regulation of cell adhesion (GO:0045785)	366	15	2.66	5.65	0.000787
negative regulation of multicellular organismal process (GO:0051241)	1107	26	8.03	3.24	0.00112
regulation of peptidyl-tyrosine phosphorylation (GO:0050730)	231	12	1.68	7.16	0.00135
negative regulation of signal transduction (GO:0009968)	1048	25	7.61	3.29	0.00151
regulation of cell motility (GO:2000145)	760	21	5.52	3.81	0.00154
tube morphogenesis (GO:0035239)	388	15	2.82	5.33	0.00165
regulation of cell adhesion (GO:0030155)	634	19	4.6	4.13	0.00185
nephron development (GO:0072006)	118	9	0.86	10.51	0.0022
muscle structure development (GO:0061061)	456	16	3.31	4.83	0.0023
kidney development (GO:0001822)	246	12	1.79	6.72	0.00262
regulation of anatomical structure morphogenesis (GO:0022603)	930	23	6.75	3.41	0.00267
negative regulation of programmed cell death (GO:0043069)	861	22	6.25	3.52	0.00287
regulation of cell migration (GO:0030334)	724	20	5.25	3.81	0.00311
striated muscle tissue development (GO:0014706)	303	13	2.2	5.91	0.00352
negative regulation of cell death (GO:0060548)	952	23	6.91	3.33	0.00399
cell chemotaxis (GO:0060326)	167	10	1.21	8.25	0.00423
positive regulation of locomotion (GO:0040017)	486	16	3.53	4.54	0.00529
positive regulation of cell differentiation (GO:0045597)	974	23	7.07	3.25	0.0059
muscle tissue development (GO:0060537)	318	13	2.31	5.63	0.00601
negative regulation of Wnt signaling pathway (GO:0030178)	134	9	0.97	9.25	0.00627
cell proliferation (GO:0008283)	556	17	4.04	4.21	0.00636
regulation of cellular component movement (GO:0051270)	835	21	6.06	3.47	0.00701
positive regulation of cell migration (GO:0030335)	440	15	3.19	4.7	0.00787
forelimb morphogenesis (GO:0035136)	44	6	0.32	18.79	0.00863
negative regulation of apoptotic process (GO:0043066)	847	21	6.15	3.42	0.00878
skeletal system morphogenesis (GO:0048705)	230	11	1.67	6.59	0.00999
embryonic limb morphogenesis (GO:0030326)	142	9	1.03	8.73	0.0101
embryonic appendage morphogenesis (GO:0035113)	142	9	1.03	8.73	0.0101
positive regulation of cell motility (GO:2000147)	455	15	3.3	4.54	0.0119
limb development (GO:0060173)	188	10	1.36	7.33	0.0122
appendage development (GO:0048736)	188	10	1.36	7.33	0.0122
chemotaxis (GO:0006935)	402	14	2.92	4.8	0.0144
taxis (GO:0042330)	404	14	2.93	4.77	0.0153
positive regulation of cellular component movement (GO:0051272)	468	15	3.4	4.42	0.0167
regulation of hemopoiesis (GO:1903706)	350	13	2.54	5.12	0.0171
morphogenesis of a branching structure (GO:0001763)	200	10	1.45	6.89	0.0209
metanephric nephron development (GO:0072210)	30	5	0.22	22.97	0.0269
anatomical structure formation involved in morphogenesis (GO:0048646)	843	20	6.12	3.27	0.0312
limb morphogenesis (GO:0035108)	165	9	1.2	7.52	0.0337
appendage morphogenesis (GO:0035107)	165	9	1.2	7.52	0.0337
regulation of cytokine production (GO:0001817)	562	16	4.08	3.92	0.0337
locomotion (GO:0040011)	1009	22	7.32	3	0.0379
anterior/posterior pattern specification (GO:0009952)	217	10	1.57	6.35	0.0426
positive regulation of peptidyl-tyrosine phosphorylation (GO:0050731)	170	9	1.23	7.29	0.0428
positive regulation of cell proliferation (GO:0008284)	867	20	6.29	3.18	0.0472
cell migration (GO:0016477)	721	18	5.23	3.44	0.0499
