# Supplementary material for: Differential aging of growth plate cartilage underlies differences in bone length and thus helps determine skeletal proportions
Source: PLoS Biol. 2018 Jul 23;16(7):e2005263. doi: 10.1371/journal.pbio.2005263 (PMC6056026; doi:10.1371/journal.pbio.2005263)
Supplement: S8 Table — Selection criteria: >3-fold enrichment, p < 0.05, corrected for multiple comparisons. HZ, hypertrophic zone. (XLSX) [file pbio.2005263.s016.xlsx]

## Sheet: S8
Analysis Type:	PANTHER Overrepresentation Test (release 20170413)
Annotation Version and Release Date:	GO Ontology database Released 2017-04-24
Analyzed List:	HZ-bone-genes (Mus musculus)
Reference List:	Mus musculus (all genes in database)
Bonferroni correction:	TRUE
Bonferroni count:	8371
GO biological process complete	Total no. of genes in GO term	No. of genes on my list	Expected overlap by chance	fold enrichment	P-value
skeletal system development (GO:0001501)	444	41	8.1	5.06	4.18e-13
ossification (GO:0001503)	233	26	4.25	6.12	4.26e-09
animal organ morphogenesis (GO:0009887)	921	52	16.79	3.1	7.83e-09
regulation of kinase activity (GO:0043549)	673	43	12.27	3.5	1.79e-08
skeletal system morphogenesis (GO:0048705)	230	25	4.19	5.96	2.11e-08
cartilage development (GO:0051216)	149	20	2.72	7.36	8.77e-08
positive regulation of cell proliferation (GO:0008284)	867	48	15.81	3.04	1.25e-07
osteoblast differentiation (GO:0001649)	119	18	2.17	8.3	1.42e-07
bone morphogenesis (GO:0060349)	93	16	1.7	9.44	3e-07
regulation of transferase activity (GO:0051338)	773	44	14.09	3.12	3.97e-07
regulation of protein kinase activity (GO:0045859)	614	38	11.2	3.39	9.06e-07
connective tissue development (GO:0061448)	200	21	3.65	5.76	2.25e-06
positive regulation of kinase activity (GO:0033674)	416	30	7.58	3.96	2.85e-06
endochondral bone morphogenesis (GO:0060350)	52	12	0.95	12.66	3.35e-06
bone development (GO:0060348)	170	19	3.1	6.13	5.87e-06
embryonic morphogenesis (GO:0048598)	594	35	10.83	3.23	1.79e-05
positive regulation of cell motility (GO:2000147)	455	30	8.3	3.62	2.2e-05
regulation of lipid metabolic process (GO:0019216)	301	24	5.49	4.37	2.62e-05
positive regulation of transferase activity (GO:0051347)	489	31	8.92	3.48	2.94e-05
positive regulation of cell migration (GO:0030335)	440	29	8.02	3.61	4.12e-05
positive regulation of cellular component movement (GO:0051272)	468	30	8.53	3.52	4.14e-05
cartilage development involved in endochondral bone morphogenesis (GO:0060351)	29	9	0.53	17.02	4.28e-05
positive regulation of locomotion (GO:0040017)	486	30	8.86	3.39	9.53e-05
positive regulation of protein kinase activity (GO:0045860)	381	26	6.95	3.74	0.000132
positive regulation of lipid metabolic process (GO:0045834)	144	16	2.63	6.09	0.000141
embryonic organ morphogenesis (GO:0048562)	306	23	5.58	4.12	0.000163
positive regulation of cell adhesion (GO:0045785)	366	25	6.67	3.75	0.000246
embryonic organ development (GO:0048568)	461	27	8.41	3.21	0.00147
anion transport (GO:0006820)	408	25	7.44	3.36	0.00186
extracellular matrix organization (GO:0030198)	177	16	3.23	4.96	0.00223
extracellular structure organization (GO:0043062)	178	16	3.25	4.93	0.0024
chondrocyte differentiation (GO:0002062)	63	10	1.15	8.71	0.00299
positive regulation of protein serine/threonine kinase activity (GO:0071902)	259	19	4.72	4.02	0.00403
regulation of protein serine/threonine kinase activity (GO:0071900)	399	24	7.28	3.3	0.0045
taxis (GO:0042330)	404	24	7.37	3.26	0.00559
regulation of epithelial cell migration (GO:0010632)	178	15	3.25	4.62	0.0124
chemotaxis (GO:0006935)	402	23	7.33	3.14	0.0178
regulation of cartilage development (GO:0061035)	62	9	1.13	7.96	0.0236
regulation of hemopoiesis (GO:1903706)	350	21	6.38	3.29	0.024
proteoglycan metabolic process (GO:0006029)	63	9	1.15	7.84	0.0268
blood vessel morphogenesis (GO:0048514)	389	22	7.09	3.1	0.0354
regulation of hemostasis (GO:1900046)	85	10	1.55	6.45	0.042
regulation of blood coagulation (GO:0030193)	85	10	1.55	6.45	0.042
regulation of angiogenesis (GO:0045765)	226	16	4.12	3.88	0.0499
