# Supplementary material for: Differential aging of growth plate cartilage underlies differences in bone length and thus helps determine skeletal proportions
Source: PLoS Biol. 2018 Jul 23;16(7):e2005263. doi: 10.1371/journal.pbio.2005263 (PMC6056026; doi:10.1371/journal.pbio.2005263)
Supplement: S10 Table — Selection criteria, p < 0.05 by Fisher’s exact test. HZ, hypertrophic zone. (XLSX) [file pbio.2005263.s018.xlsx]

## Sheet: S10
Ingenuity Canonical Pathways	P-value	Molecules
Role of Osteoblasts, Osteoclasts and Chondrocytes in Rheumatoid Arthritis	3.54813e-07	CTSK,SPP1,FRZB,BMP3,DLX5,FZD9,MAP3K5,CSF1R,ITGB3,FGFR3,COL1A1,IL18,WIF1,IRS2,FZD5,PIK3CD,BMP6,WNT5B
Basal Cell Carcinoma Signaling	7.07946e-06	GLI2,BMP3,PTCH1,FZD5,FZD9,HHIP,BMP6,GLI1,WNT5B
Gα12/13 Signaling	3.0903e-05	FGFR3,CDH2,VAV3,MEF2D,PIK3CD,IRS2,MAP3K5,NFKB2,CDH11,MYL3,CDH19
Regulation of the Epithelial-Mesenchymal Transition Pathway	0.000218776	TGFBR2,FGFR3,ID2,CDH2,TWIST1,PARD6B,FZD5,FZD9,PIK3CD,IRS2,NFKB2,WNT5B
Human Embryonic Stem Cell Pluripotency	0.000338844	TGFBR2,FGFR3,BMP3,PDGFRA,FZD5,FZD9,PIK3CD,IRS2,BMP6,WNT5B
Molecular Mechanisms of Cancer	0.000645654	BMP3,SUV39H1,PTCH1,FZD9,MAP3K5,NFKB2,TGFBR2,FGFR3,RASGRP1,PRKCD,IHH,PIK3CD,IRS2,FZD5,BMP6,GLI1,WNT5B
Protein Kinase A Signaling	0.00109648	SMPDL3A,MYH10,DUSP8,PPP1R1B,PTCH1,MYLK3,AKAP6,PYGL,NFKB2,PTP4A1,TGFBR2,PTPRJ,PRKCD,IHH,PTGS2,MYL3,PTPN21
ILK Signaling	0.00109648	FGFR3,MYH10,LIMS2,MYH14,PPM1L,PIK3CD,IRS2,PTGS2,NFKB2,MYL3,ITGB3
HER-2 Signaling in Breast Cancer	0.00123027	FGFR3,PRKCD,PARD6B,PIK3CD,IRS2,MAP3K5,ITGB3
Wnt/β-catenin Signaling	0.00123027	TGFBR2,GJA1,CDH2,WIF1,FRZB,PPM1L,FZD5,FZD9,RARG,WNT5B
Ovarian Cancer Signaling	0.00147911	FGFR3,GJA1,SUV39H1,FZD5,FZD9,PIK3CD,IRS2,PTGS2,WNT5B
Germ Cell-Sertoli Cell Junction Signaling	0.00147911	TGFBR2,FGFR3,CDH2,TUBB2A,PIK3CD,LIMK2,IRS2,LAMC3,MAP3K4,MAP3K5
Factors Promoting Cardiogenesis in Vertebrates	0.00158489	TBX5,TGFBR2,BMP3,PRKCD,FZD5,FZD9,BMP6
Role of NANOG in Mammalian Embryonic Stem Cell Pluripotency	0.00194984	FGFR3,BMP3,FZD5,FZD9,PIK3CD,IRS2,BMP6,WNT5B
Sonic Hedgehog Signaling	0.00213796	GLI2,PTCH1,HHIP,GLI1
Atherosclerosis Signaling	0.00251189	COL1A1,IL18,PLA2G5,COL2A1,PNPLA3,ALOX12,NFKB2,PLA2G7
Small Cell Lung Cancer Signaling	0.00467735	FGFR3,SUV39H1,PIK3CD,IRS2,PTGS2,NFKB2
HGF Signaling	0.00562341	FGFR3,PRKCD,PIK3CD,IRS2,MAP3K4,PTGS2,MAP3K5
PCP pathway	0.00616595	SDC2,FZD5,FZD9,WNT5B,HSPB1
Pancreatic Adenocarcinoma Signaling	0.00645654	TGFBR2,FGFR3,SUV39H1,PIK3CD,IRS2,PTGS2,NFKB2
Acute Myeloid Leukemia Signaling	0.00691831	FGFR3,PIM1,PIK3CD,IRS2,NFKB2,CSF1R
Eicosanoid Signaling	0.00794328	PLA2G5,PNPLA3,ALOX12,PTGS2,PLA2G7
Prostate Cancer Signaling	0.00794328	FGFR3,SRD5A1,SUV39H1,PIK3CD,IRS2,NFKB2
Glioma Invasiveness Signaling	0.00954993	FGFR3,PIK3CD,IRS2,TIMP2,ITGB3
Glioblastoma Multiforme Signaling	0.00954993	FGFR3,PRKCD,PDGFRA,FZD5,FZD9,PIK3CD,IRS2,WNT5B
Role of MAPK Signaling in the Pathogenesis of Influenza	0.0107152	PLA2G5,PNPLA3,PTGS2,MAP3K5,PLA2G7
PAK Signaling	0.0112202	FGFR3,PDGFRA,PIK3CD,LIMK2,IRS2,MYL3
RANK Signaling in Osteoclasts	0.0112202	FGFR3,PIK3CD,IRS2,MAP3K4,MAP3K5,NFKB2
STAT3 Pathway	0.0112202	TGFBR2,FGFR3,PIM1,CISH,PDGFRA
Virus Entry via Endocytic Pathways	0.011749	FGFR3,PRKCD,PIK3CD,IRS2,ITGA1,ITGB3
Chronic Myeloid Leukemia Signaling	0.0128825	TGFBR2,FGFR3,SUV39H1,PIK3CD,IRS2,NFKB2
G-Protein Coupled Receptor Signaling	0.0128825	SMPDL3A,FGFR3,GPR17,NPR3,RASGRP1,PTH1R,PIK3CD,IRS2,GRM4,NFKB2,AGTR1
Mouse Embryonic Stem Cell Pluripotency	0.0141254	FGFR3,ID2,FZD5,FZD9,PIK3CD,IRS2
Estrogen-Dependent Breast Cancer Signaling	0.0141254	FGFR3,HSD17B7,PIK3CD,IRS2,NFKB2
Erythropoietin Signaling	0.0154882	FGFR3,PRKCD,PIK3CD,IRS2,NFKB2
Glioma Signaling	0.0165959	FGFR3,SUV39H1,PRKCD,PDGFRA,PIK3CD,IRS2
Colorectal Cancer Metastasis Signaling	0.0169824	TGFBR2,FGFR3,MMP23B,FZD5,FZD9,PIK3CD,IRS2,PTGS2,NFKB2,WNT5B
Corticotropin Releasing Hormone Signaling	0.017378	GLI2,MEF2D,PRKCD,PTCH1,PTGS2,GLI1
Paxillin Signaling	0.0186209	FGFR3,ITGA11,PIK3CD,IRS2,ITGA1,ITGB3
PEDF Signaling	0.0199526	FGFR3,SERPINF1,PIK3CD,IRS2,NFKB2
Wnt/Ca+ pathway	0.020893	FZD5,FZD9,NFKB2,WNT5B
Integrin Signaling	0.0213796	FGFR3,TSPAN5,ITGA11,MYLK3,PIK3CD,IRS2,ITGA1,TSPAN6,ITGB3
Endothelin-1 Signaling	0.0234423	FGFR3,PRKCD,PLA2G5,PIK3CD,PNPLA3,IRS2,PTGS2,PLA2G7
VEGF Family Ligand-Receptor Interactions	0.0234423	FGFR3,PRKCD,PLA2G5,PIK3CD,IRS2
Renin-Angiotensin Signaling	0.0239883	FGFR3,PRKCD,PIK3CD,IRS2,NFKB2,AGTR1
Inhibition of Angiogenesis by TSP1	0.0245471	TGFBR2,THBS1,SDC2
Role of Tissue Factor in Cancer	0.0263027	FGFR3,PIK3CD,LIMK2,IRS2,CYR61,ITGB3
Actin Cytoskeleton Signaling	0.0263027	FGFR3,MYH10,VAV3,MYH14,MYLK3,PIK3CD,LIMK2,IRS2,MYL3
Cardiac Hypertrophy Signaling	0.0316228	TGFBR2,FGFR3,MEF2D,PIK3CD,IRS2,MAP3K4,MAP3K5,MYL3,HSPB1
Thrombopoietin Signaling	0.0323594	FGFR3,PRKCD,PIK3CD,IRS2
Inhibition of Matrix Metalloproteases	0.0354813	MMP23B,SDC2,TIMP2
P2Y Purigenic Receptor Signaling Pathway	0.0363078	FGFR3,PRKCD,PIK3CD,IRS2,NFKB2,ITGB3
Signaling by Rho Family GTPases	0.040738	FGFR3,CDH2,PIK3CD,LIMK2,IRS2,NFKB2,CDH11,MYL3,CDH19
Role of p14/p19ARF in Tumor Suppression	0.0446684	FGFR3,PIK3CD,IRS2
GADD45 Signaling	0.047863	GADD45B,MAP3K4
Rac Signaling	0.0427	FGFR3,PIK3CD,LIMK2,IRS2,NFKB2
Gαq Signaling	0.0375	FGFR3,PRKCD,PIK3CD,IRS2,NFKB2,AGTR1
ERK/MAPK Signaling	0.0352	FGFR3,PRKCD,PLA2G5,PPM1L,PIK3CD,IRS2,HSPB1
Bladder Cancer Signaling	0.046	FGFR3,MMP23B,THBS1,SUV39H1
PI3K/AKT Signaling	0.0403	PPM1L,PIK3CD,PTGS2,MAP3K5,NFKB2
Melanoma Signaling	0.0545	FGFR3,PIK3CD,IRS2
Sperm Motility	0.04	PRKG1,PRKCD,PLA2G5,PNPLA3,PLA2G7
Breast Cancer Regulation by Stathmin1	0.0345	FGFR3,PRKCD,PPM1L,TUBB2A,PIK3CD,LIMK2,IRS2
FGF Signaling	0.0444	FGFR3,PIK3CD,IRS2,MAP3K5
PDGF Signaling	0.0444	FGFR3,PDGFRA,PIK3CD,IRS2
Aldosterone Signaling in Epithelial Cells	0.0361	FGFR3,PRKCD,PIK3CD,IRS2,DNAJB2,HSPB1
PPAR Signaling	0.043	IL18,PDGFRA,PTGS2,NFKB2
Gap Junction Signaling	0.0353	FGFR3,PRKG1,PRKCD,TUBB2A,PIK3CD,IRS2
Tec Kinase Signaling	0.0353	FGFR3,VAV3,PRKCD,PIK3CD,IRS2,NFKB2
Endometrial Cancer Signaling	0.0469	FGFR3,PIK3CD,IRS2
cAMP-mediated signaling	0.0314	SMPDL3A,GPR17,NPR3,PTH1R,AKAP6,GRM4,AGTR1
EGF Signaling	0.0441	FGFR3,PIK3CD,IRS2
IGF-1 Signaling	0.0377	FGFR3,PIK3CD,IRS2,CYR61
Role of NFAT in Cardiac Hypertrophy	0.0312	TGFBR2,FGFR3,MEF2D,PRKCD,PIK3CD,IRS2
Relaxin Signaling	0.0329	SMPDL3A,FGFR3,PIK3CD,IRS2,NFKB2
eNOS Signaling	0.0323	FGFR3,PRKG1,PRKCD,PIK3CD,IRS2
Antiproliferative Role of Somatostatin Receptor 2	0.04	FGFR3,PIK3CD,IRS2
Role of Wnt/GSK-3β Signaling in the Pathogenesis of Influenza	0.0395	FZD5,FZD9,WNT5B
Thrombin Signaling	0.0296	FGFR3,PRKCD,PIK3CD,IRS2,NFKB2,MYL3
Gαi Signaling	0.0333	GPR17,NPR3,GRM4,AGTR1
RhoA Signaling	0.0328	NGEF,MYLK3,LIMK2,MYL3
Sphingosine-1-phosphate Signaling	0.0325	FGFR3,PDGFRA,PIK3CD,IRS2
Leptin Signaling in Obesity	0.0353	FGFR3,PIK3CD,IRS2
RhoGDI Signaling	0.0289	CDH2,LIMK2,CDH11,MYL3,CDH19
Cellular Effects of Sildenafil (Viagra)	0.0308	MYH10,PRKG1,MYH14,MYL3
Calcium Signaling	0.0281	MYH10,GRIN3B,MEF2D,MYH14,MYL3
Vitamin-C Transport	0.0667	SLC2A1
Melanocyte Development and Pigmentation Signaling	0.0316	FGFR3,PIK3CD,IRS2
Unfolded protein response	0.037	INSIG1,MAP3K5
Hereditary Breast Cancer Signaling	0.0282	FGFR3,GADD45B,PIK3CD,IRS2
FAK Signaling	0.0303	FGFR3,PIK3CD,IRS2
Glucocorticoid Receptor Signaling	0.0244	TGFBR2,FGFR3,PIK3CD,IRS2,PTGS2,SERPINE1,TAF9B
VEGF Signaling	0.0291	FGFR3,PIK3CD,IRS2
mTOR Signaling	0.0251	FGFR3,PRKCD,PPM1L,PIK3CD,IRS2
Role of Lipids/Lipid Rafts in the Pathogenesis of Influenza	0.0455	FDPS
Systemic Lupus Erythematosus Signaling	0.0222	FGFR3,SNRNP48,IL18,PIK3CD,IRS2
Sertoli Cell-Sertoli Cell Junction Signaling	0.0225	PRKG1,TUBB2A,MAP3K4,MAP3K5
Cyclins and Cell Cycle Regulation	0.0256	SUV39H1,PPM1L
Adipogenesis pathway	0.0224	FGFR3,FZD5,FZD9
Phospholipase C Signaling	0.0208	MEF2D,PRKCD,PLA2G5,NFKB2,MYL3
Cardiac β-adrenergic Signaling	0.0219	SMPDL3A,PPM1L,AKAP6
Cell Cycle Regulation by BTG Family Proteins	0.0286	PPM1L
α-Adrenergic Signaling	0.023	PRKCD,PYGL
Insulin Receptor Signaling	0.0213	FGFR3,PIK3CD,IRS2
Mechanisms of Viral Exit from Host Cells	0.0244	PRKCD
Role of Hypercytokinemia/hyperchemokinemia in the Pathogenesis of Influenza	0.0233	IL18
Role of Oct4 in Mammalian Embryonic Stem Cell Pluripotency	0.0217	SPP1
Assembly of RNA Polymerase II Complex	0.02	TAF9B
