# Supplementary material for: Differential aging of growth plate cartilage underlies differences in bone length and thus helps determine skeletal proportions
Source: PLoS Biol. 2018 Jul 23;16(7):e2005263. doi: 10.1371/journal.pbio.2005263 (PMC6056026; doi:10.1371/journal.pbio.2005263)
Supplement: S11 Table — qPCR, quantitative PCR. (XLSX) [file pbio.2005263.s019.xlsx]

## Sheet: S11
Gene	Taqman Probe ID
Tbx18	Mm00470177_m1
Dlk1	Mm00494477_m1
Epha4	Mm01256007_m1
Pcp4	Mm00500973_m1
Chad	Mm00483284_m1
Atf3	Mm00476033_m1
Mef2d	Mm00504931_m1
Hdac5	Mm01246076_m1
Irx2	Mm01340315_m1
Cdkn2d	Mm00486943_m1
Igf2	Mm00439564_m1
Igfbp7	Mm03807886_m1
Igfbp4	Mm00494922_m1
Igfbp5	Mm00516037_m1
Bmp6	Mm01332882m1
Bmp3	Mm00557790_m1
Bmper	Mm01175806_m1
Wnt5a	Mm00437347_m1
Wnt4	Mm00437341_m1
Wif1	Mm00442355_m1
Dkk3	Mm00443800_m1
Wnt5b	Mm00437350_m1
