# Supplementary material for: Differential aging of growth plate cartilage underlies differences in bone length and thus helps determine skeletal proportions
Source: PLoS Biol. 2018 Jul 23;16(7):e2005263. doi: 10.1371/journal.pbio.2005263 (PMC6056026; doi:10.1371/journal.pbio.2005263)
Supplement: S1 Data — (XLSX) [file pbio.2005263.s020.xlsx]

## Sheet: Fig1C
	THC height						BrdU + cells / column						Calcein labeled bone growth
Age	femur	tibia	metacarpal	phalanx		Age	femur	tibia	metacarpal	phalanx		Age	femur	tibia	metacarpal	phalanx
E17	14.9592	15.6136				E17	5.8462	6.125	3.3929	2.1417		1wk	293	331.083	157.667	128.833
E17	13.9717	15.1467				E17	8.1458	8.7311	3.872	1.8625		1wk	262.8	334	173.167	125.667
E17	14.5208	14.4421				E17	8.5606	9.3125	2.6458	1.8188		1wk	244.3	309	161.7	134.2
E17	14.0145	12.9817				E17	8.9663	8.3214	4.125	1.9365		1wk	254.5	265.5	126.4	115.5
E17	15.2308	15.1692				E17	9.2917	8.0759	3.8304	1.7206		1wk	258.2	334.3	138.6	109.2
E17	13.6731	14.8158				E17	8.6932	10.5833	2.7847	2.8571		1wk	312.4	302.8	155.6	113.1
E17		14.8725				E17	7.6533	8.6227	3.8074	1.8279		2wk	308.4	307.9	80.7	38.9
E17		14.915				E17	7.5451	8.6214	3.0952			2wk	292.3	319.9	85.7	49.6
NB	17.1683	18.9058	10.4614	10.5554		NB	6.322	6.3182	3.6083	2.4097		2wk	236.6	315.4	86	49.2
NB	16.98	20.6317	11.5354	11.177		NB	5.3121	5.5139	4.3521	1.6527		2wk	307.1	275.8	76.1	27.7
NB	15.4958	16.5467	12.1603	11.4622		NB	5.8058	4.715	2.9938	1.7431		2wk	286.1	304.75	82.125	41.35
NB	16.1937	16.0383	13.3146			NB	6.2037	8.4725	3.8889	1.8611		3wk	248.3	295.7	18.2	6.6
NB	14.4592	19.1842	12.4218	11.0392		NB	5.7639	6.9735	3.0408	1.4167		3wk	274.3	291.7	16.1	3.6
NB	16.7608	15.2608	10.8388	11.0021		NB	6.6353	7.2901	4.0429	1.3838		3wk	230.5	273.2	12	1
1wk	26.886	27.562	20.96	20.254		1wk	2.7559	3.3239	2.3403	1.0417		3wk	232.2	262.8	11.1	0
1wk	24.68	23.172	21.23	20.628		1wk	3.2244	3.5861	1.4	0.9375		3wk	226.4	274	19.8	0
1wk	24.17	23.898	22.854	18.634		1wk	2.917	3.3102	0.9548	0.4866		3wk	226.4	274	19.8	0
1wk	25.574	22.65	22.944	21.784		1wk	2.5411	2.4063	1.0682	0.4962		4wk	198.7	240.5	fused	fused
1wk	24.12	24.614	23.636	23.294		1wk	3.2866	3.4008	1.9807	1.1016		4wk	203.6	223.5	fused	fused
1wk			27.084	22.106		1wk	2.6429	2.7778	0.9231			4wk	214.1	232.8	fused	fused
2wk	31.082	22.95	27.226	25.43		2wk	1.8197	2.6579	0.5864	0.1952		4wk	181.7	208.6	fused	fused
2wk	28.056	29.542	23.436	20.01		2wk	2.0789	2.8422	0.898	0.4747		4wk	151.3	164	fused	fused
2wk	25.954	24.374	25.312	18.928		2wk	1.7803	2.2603	0.561	0.4917		4wk	173.8	199.5	fused	fused
2wk	28.162	22.72	27.384	19.516		2wk	1.5903	1.6452	0.9811	0.3885		8wk	22.1	20.6
2wk	23.574	22.154	24.776	25.372		2wk	2.25	2.4113	0.8123	0.3636		8wk	41.9	26.5
2wk	25.12	21.254	19.104	21.482		2wk			0.5417	0.309		8wk	28.8	21.6
3wk	29.466	23.51	13.938	9.1168		3wk	1.8576	1.7266	0.0227	fused		8wk	40.6	18.3
3wk	29.46	30.626	17.1671	10.479		3wk	1.7815	2.541	0.0563	fused		8wk	21.4	27.6
3wk	28.322	31.6125	16.43	fused		3wk	1.2641	1.7025	0.1125	fused
3wk	28.114	30.918	15.975	fused		3wk	1.3057	1.8674	0.075	fused
3wk	28.496	23.89	fused	fused		3wk	1.6333	1.7509	0.125	fused
3wk	28.77	24.926	fused	fused		3wk	1.5214	1.9573	0.075	fused
4wk	33.926	39.482				4wk	1.0856	1.2004	fused
4wk	36.67	26.586				4wk	1.4072	1.718	fused
4wk	26.006	28.502				4wk	0.9168	1.5	fused
4wk	40.2	25.986				4wk	1.2069	1.4332	fused
4wk	29.486	31.598				4wk	1.3666	1.7361	fused
4wk	29.292	30.35				4wk	1.206	1.2839	fused
8wk	17.578	16.254				8wk	0.2613	0.1567
8wk	20.02	17.832				8wk	0.1544	0.1328
8wk	17.876	18.598				8wk	0.1262	0.1345
8wk	21.628	19.448				8wk	0.0564	0.119
8wk	20.066	17.392				8wk	0.3633	0.2419
8wk	21.532	18.078				8wk	0.1272	0.0331
12wk	19.304	16.254				12wk	0.0548	0.0152
12wk	15.652	15.848				12wk	0.0331	0.0087719
12wk	17.622	17.278				12wk	0.0089286	0.0092593
12wk	19.806	16.356				12wk	0.0128	0
12wk	16.828	16.462				12wk	0.0423	0.0268
12wk	18.72	15.892				12wk	0.1185	0.0333

## Sheet: Fig1D
	BrdU labeling index per position, 1wk						BrdU labeling index per position, 4wk
position	phalanx	metacarpal	tibia	femur		position	phalanx	metacarpal	tibia	femur
1	0	0	0.0139	0.0196		1	fused	fused	0	0.0192
1	0	0	0.067	0		1			0.0524	0.0556
1	0	0	0.0357	0.0714		1			0.0278	0.0556
1	0	0	0.0625	0		1			0.0208	0.0303
1	0	0	0	0		1			0.0392	0.0559
1		0	0	0.05		1			0	0
1						1
2	0	0	0	0.0418		2			0.0401	0.0612
2	0	0.05	0.0313	0		2			0.0375	0
2	0	0.0556	0	0		2			0.0833	0.0667
2	0	0	0	0		2			0	0.0513
2	0	0	0	0		2			0.0404	0.1279
2		0.0385	0.0833	0		2			0	0.1083
2						2
3	0	0.0625	0.0339	0		3			0.0401	0.0598
3	0.0625	0	0	0.0625		3			0.0746	0.037
3	0.0417	0	0	0.0714		3			0.0556	0.0222
3	0	0.0909	0	0		3			0	0.0837
3	0	0.05	0.0278	0		3			0.1516	0.2183
3		0.0714	0	0		3			0.1061	0.0923
3						3
4	0.125	0	0.0577	0		4			0.052	0.1004
4	0.1339	0.0625	0	0.0313		4			0.0401	0
4	0.0625	0.0556	0	0		4			0.1389	0.0778
4	0	0	0.0625	0		4			0.0906	0.0534
4	0	0.0455	0.0303	0.0455		4			0.1492	0.1233
4		0.0769	0	0		4			0.0732	0.0923
4						4
5	0.05	0.1806	0.0679	0.0222		5			0.092	0.1018
5	0	0.0625	0.0357	0.0313		5			0.1258	0
5	0.1042	0.125	0.0417	0.0714		5			0	0.0889
5	0.0714	0.0455	0	0		5			0.0429	0.1162
5	0.0556	0.0955	0	0		5			0.1219	0.186
5		0.0357	0	0.0625		5			0.0417	0.0929
5						5
6	0.1125	0.1736	0.0192	0.0392		6			0.1332	0.1676
6	0.0625	0	0.0357	0		6			0.0538	0
6	0.2917	0.2361	0	0		6			0.0833	0
6	0	0.0455	0	0		6			0.0614	0.1422
6	0.101	0.05	0.0303	0		6			0.0588	0.1557
6		0	0	0.05		6			0.0941	0
6						6
7	0	0.4028	0.0286	0.0392		7			0.2125	0.0983
7	0.125	0.05	0.0625	0		7			0.0762	0.1481
7	0.0833	0.1736	0.0417	0		7			0.0556	0.0556
7	0	0.0455	0	0		7			0.118	0.0556
7	0	0	0	0.0455		7			0.3033	0.2562
7		0.1126	0.05	0.1		7			0.209	0.1006
7						7
8	0.125	0.1181	0.0747	0.0196		8			0.0891	0.0192
8	0.1339	0.1125	0.067	0.0313		8			0.1908	0
8	0.1042	0.0556	0	0.1429		8			0.0556	0.1444
8	0.0714	0.2273	0	0.0625		8			0.0804	0.0859
8	0	0	0	0.0455		8			0.1296	0.1044
8		0.1484	0	0.1125		8			0.1042	0.0417
8						8
9	0.1875	0.4306	0.06	0.0196		9			0.1518	0
9	0.2054	0.1125	0.1339	0.0625		9			0.0804	0.037
9	0.25	0.1736	0	0.1429		9			0.0556	0.1222
9	0.1825	0.0455	0.0625	0		9			0.1627	0.0791
9	0.101	0.1409	0.0278	0.0455		9			0.2135	0.0673
9		0.1071	0	0.05		9			0.1477	0.109
9						9
10	0.1125	0.2431	0.0625	0.0392		10			0.0712	0.2474
10	0.0714	0.15	0.1339	0.0625		10			0.0936	0.037
10	0.0625	0.1181	0.0833	0.0714		10			0.1389	0.0889
10	0	0.1364	0.0625	0		10			0.2085	0.0559
10	0.1566	0	0.0581	0.0455		10			0.1112	0.0627
10		0.0385	0.0417	0.1		10			0.1319	0.0333
10						10
11	0.05	0.0556	0.0784	0.0196		11			0.0788	0.0983
11	0	0.1625	0.1027	0.0313		11			0.1103	0.0648
11	0.0417	0.0556	0.0714	0		11			0.0278	0.1444
11	0.1111	0.0909	0	0		11			0.2093	0.1581
11	0	0	0	0		11			0.1231	0.0673
11		0.0742	0	0.1		11			0.0663	0.2276
11						11
12	0.1125	0.1667	0.0637	0.0444		12			0.0755	0.121
12	0	0.3625	0.067	0.0313		12			0	0.0648
12	0	0.1736	0.0417	0.1429		12			0.1111	0.0556
12	0.0714	0	0	0		12			0.1562	0.0256
12	0	0.1409	0	0.0455		12			0.0928	0
12		0.0357	0.05	0.1125		12			0.0732	0.0673
12						12
13	0	0.1111	0.0306	0.0641		13			0.0311	0.0192
13	0.1429	0.1625	0.0982	0.1563		13			0.0742	0.0278
13	0	0.0625	0.0357	0.2143		13			0.0278	0.0667
13	0	0.0455	0.1875	0		13			0.0841	0.0769
13	0.0455	0	0.0278	0.0455		13			0.1023	0.1671
13		0	0	0.05		13			0.0486	0.1186
13						13
14	0.0625	0.0625	0	0.0614		14			0.0238	0.0227
14	0	0.1	0.1696	0.0625		14			0.0579	0
14	0	0.1111	0	0.1429		14			0.1389	0.0222
14	0	0.0909	0.0625	0.375		14			0.0875	0.0303
14	0.0455	0.1409	0.0278	0.0455		14			0.1023	0.0559
14		0.0742	0	0.1		14			0.0436	0.0833
14						14
15	0	0.1111	0.0167	0.0392		15			0.0119	0
15	0	0.1125	0.0313	0		15			0	0
15	0	0.0625	0	0.1429		15			0.0278	0.0444
15	0	0	0	0.0625		15			0.0663	0.0303
15	0.0556	0.05	0.0556	0.0455		15			0.0303	0.0513
15		0.0357	0.05	0.2125		15			0	0
15						15
16	0	0	0.0996	0.1059		16			0	0
16	0	0.1125	0.1607	0.125		16			0.0179	0
16	0	0.0556	0.0357	0.1429		16			0	0
16	0	0	0.0625	0.25		16			0.0417	0
16	0	0.05	0.0278	0.1818		16			0.072	0.037
16		0	0.05	0.05		16			0.0227	0
16						16
17		0.1111	0.1361	0.1399		17			0	0
17		0	0.2054	0.1563		17			0	0
17		0.1181	0	0.0714		17			0.0208	0
17		0.0455	0.0625	0.0625		17			0.0606	0
17		0	0	0.2273		17			0	0.0627
17		0.0357	0.1917	0.1		17			0	0
17						17
18		0.0556	0.161	0.2431		18			0	0
18		0	0.1696	0.0938		18			0	0.0278
18		0.125	0.0417	0.0714		18			0.0208	0
18		0.0909	0.0625	0.0625		18			0.0208	0
18		0.0455	0.0278	0.1364		18			0	0.037
18		0	0.0417	0		18			0	0
18						18
19		0	0.0784	0.1059		19			0	0
19		0.05	0.067	0.125		19			0.0179	0
19		0	0.0714	0.0714		19			0.0303	0
19		0.0455	0.1875	0.125		19			0	0
19		0	0.149	0.2273		19			0	0.0256
19		0	0.05	0.125		19			0	0
19						19
20		0.0556	0.127	0.1477		20			0	0
20		0	0.0982	0.1875		20			0	0.0278
20		0	0.0774	0.0714		20			0	0
20		0	0.0625	0.125		20			0	0
20		0	0.0556	0.1818		20			0	0
20		0	0.0417	0		20			0.0227	0
20						20
21		0	0.1669	0.0641		21			0	0
21		0	0.1741	0.25		21			0	0
21		0.0556	0.0357	0.1429		21			0	0
21		0	0.0625	0.1875		21			0	0
21		0	0	0.0909		21			0	0
21		0	0.05	0.175		21				0
21						21
22		0.0556	0.1123	0.1255		22			0	0
22		0	0.0357	0.1563		22			0	0.0278
22		0	0.0833	0.3571		22			0	0
22		0	0.0625	0.0625		22			0	0
22		0	0.0859	0.0909		22			0	0
22		0	0.0917	0.1625		22				0
22						22
23		0	0.0809	0.2288		23			0	0
23		0	0.2679	0.0625		23			0	0
23		0	0.0714	0.0714		23			0	0
23		0	0	0.125		23			0	0
23		0.0455	0.1111	0.0909		23			0	0
23		0	0.0833	0.05		23
23						23
24		0	0.0625	0.1425		24			0
24		0	0.1384	0.0938		24			0
24		0	0.0833	0.1429		24			0
24		0	0.0625	0.0625		24			0
24		0	0.0303	0.0455		24			0.0227
24		0	0.2833	0		24
24						24
25		0	0.1312	0.1869
25		0	0.1295	0.1875
25		0	0.0714	0.1429
25		0	0.125	0.0625
25		0.0455	0.0581	0.0455
25		0	0.175	0.0625
25
26			0.1587	0.1229
26			0.0982	0.1563
26			0	0
26			0.25	0.125
26			0.0581	0.0909
26			0.175	0
26
27			0.0976	0.1033
27			0.0938	0.0625
27			0.2976	0.0714
27			0.25	0.0625
27			0	0.0909
27			0.325	0.0625
27
28			0.1236	0.1791
28			0.0714	0.1563
28			0.1488	0.0714
28			0	0.0625
28			0.0833	0.1364
28			0.1417	0.1875
28
29			0.1262	0.0588
29			0.0625	0.1563
29			0.1488	0.1429
29			0	0.125
29			0.2298	0
29			0.1917	0.125
29
30			0.1216	0.0588
30			0.1563	0.25
30			0.1131	0.0714
30			0.0625	0
30			0.1717	0.0909
30			0.05	0.05
30
31			0.1393	0.1425
31			0.0357	0.1563
31			0.1667	0
31			0.0625	0.0625
31			0.1414	0.0455
31			0	0.0625
31
32			0.1466	0.1007
32			0.1563	0.2188
32			0.1905	0
32			0.0625	0
32			0.1995	0.0455
32			0.0417	0.05
32
33			0.1145	0.1503
33			0.0982	0.1563
33			0.1905	0
33			0.0625	0
33			0.1439	0.0909
33			0.05	0.0625
33
34			0.0766	0.0614
34			0.1295	0.125
34			0.0833	0.0714
34			0.125	0.0625
34			0.1162	0.0455
34			0	0
34
35			0.1028	0
35			0.0714	0.1563
35			0.2857	0
35			0	0.125
35			0.0278	0.0909
35			0	0.0625
35
36			0.097	0.0392
36			0.0357	0.1563
36			0.2024	0
36			0.0625	0
36			0.0884	0.0909
36			0.0917	0.0625
36
37			0.0331	0
37			0.0625	0.0625
37			0.1488	0
37			0.0625	0
37			0.0606	0.0455
37			0.1	0.0625
37
38			0.0167	0.0418
38			0.0313	0.0625
38			0.1131	0
38			0.0625	0
38			0.0581	0.3182
38			0.1417	0
38
39			0.0306	0.0392
39			0.0357	0
39			0.1667	0.0714
39			0	0.0625
39			0.0303	0.0909
39			0.0833	0
39
40			0.0306	0
40			0.0313	0.0313
40			0.0357	0
40			0	0
40			0	0.1364
40			0.0417	0.1875
40
41			0.048	0.0196
41			0.0313	0.0313
41			0.0417	0
41			0	0
41			0	0
41			0.1	0
41
42			0.0167	0
42			0	0.0625
42			0.0417	0
42			0.0625	0
42			0.1439	0.0909
42			0.0417	0.0625
42
43			0.0147	0
43			0.0313	0.0625
43			0	0
43			0	0.0625
43			0.1465	0.0455
43			0	0
43
44			0.0192	0
44			0	0.0625
44			0.0833	0
44			0	0
44			0.0556	0.0455
44			0	0.0625
44
45			0.0139	0
45			0	0
45			0.0833	0
45			0	0
45			0.0833	0
45			0	0
45
46			0	0
46			0.0313	0
46			0	0.0714
46			0	0
46			0.0859	0.0455
46			0	0.0625
46
47			0.0139	0
47			0	0
47			0	0
47			0	0
47			0.0278	0
47			0	0
47
48			0.0147	0
48			0	0
48			0	0
48			0	0
48			0.0833	0
48			0	0.0625
48
49			0	0
49			0.0313	0
49			0	0
49			0	0
49			0.0278	0.0455
49			0	0.0625
49
50			0.0192
50			0
50			0
50			0
50			0.0859
50			0
50
51			0
51			0
51			0.0417
51			0
51			0
51			0
51
52			0
52			0.0313
52			0
52			0
52			0.0278
52			0
52
53			0
53			0
53			0
53			0
53			0.0303
53			0
53
54			0
54			0
54			0
54			0
54			0.0278
54			0
54
55			0
55			0.0313
55			0
55			0
55			0.0556
55			0
55
56			0
56			0
56			0
56			0
56			0
56			0
56
57			0
57			0
57			0
57			0
57			0.0278
57			0
57
58			0
58			0
58			0
58			0
58			0
58			0
58
59			0
59			0
59			0
59			0
59			0.0278
59			0
59
60			0
60			0
60			0
60			0
60			0
60			0
60
61			0
61			0
61			0
61			0
61			0
61			0
61
62			0
62			0
62			0
62			0
62			0.0278
62			0
62
63			0
63			0
63			0
63			0
63			0
63			0
63
64			0
64			0
64			0
64			0
64			0
64			0
64
65			0
65			0
65			0
65			0
65			0.0278
65			0
65
66			0
66			0
66			0
66			0
66			0
66			0
66
67			0
67			0
67			0
67			0
67			0.0278
67			0
67

## Sheet: Fig2B-G
	Resting Zone Height				Resting Zone Cell Count				Proliferative Zone Height				Proliferative Zone Cell Count				Hypertrophic Zone Height				Hypertrophic Zone Cell Count
Age	femur	tibia	metacarpal	phalanx	femur	tibia	metacarpal	phalanx	femur	tibia	metacarpal	phalanx	femur	tibia	metacarpal	phalanx	femur	tibia	metacarpal	phalanx	femur	tibia	metacarpal	phalanx
E17									274.667	357.233	101.599	48.665	55.3333	61	24.5833	9.1667	167.517	196.761			11	12.8333
E17									315.922	345.583	99.6217	54.0358	58	62	22.8333	9.4167	153.189	187.994			10.6667	11.5
E17									296.778	327.786	96.8272	53.1333	57.4167	59.9167	24.9167	9.4167	167.561	206.408			10.8333	13.6667
E17									318.636	319.558	97.4492	54.8033	59.3333	58.3333	26.0833	10.9167	171.169	203.622			10.5	13
E17									349.978	357.172	99.3756	53.2208	66.1667	61.6667	23.8333	10.1667	169.947	171.264			10.5833	10.9167
E17									300.767	322.331	91.4231	53.0553	59.1667	59.5833	22.0833	9.8333	162.697	196.097			10.75	12.4167
E17									265.231	344.972	106.104	53.7525	54.5	63.9167	24.0833	9.5		186.747				12.5
E17									292.186	323.489	101.848	51.8978	53.9167	57	24.5	9.9167		187.761				12.0833
NB
NB									312.383	343.544	121.619	74.4522	69.25	80	34.3333	18.75	162.908	202.05	91.8336	77.7794	12.4167	14.1667	8.4167	6.9167
NB									326.722	359.169	121.346	73.805	78.9167	76.9167	32.5	19.9167	174.742	213.431	103.482	84.5956	12.8333	14.0833	8.5833	6.0833
NB									326.456	492.239	126.625	75.6325	79.3333	106.833	33.6667	19.6667	153.075	204.878	97.5417	79.3072	13.0833	12.9167	8.5833	6.9167
NB									336.681	422.933	129.492	96.9681	81.25	102.917	32.5833	17.5	161.383	191.842	86.9919	22.4167	12.25	13.75	8.25	6.5
NB									353.731	385.572	112.748	67.175	86.0833	90.5833	30.3333	21.5	144.461	173.303	85.21	83.2747	11.75	12.3333	8.3333	7
NB									382.781	458.167	118.617	80.4658	85.4167	104	30.9167		145.144	162.497	86.7811	83.7817	11.0833	11.9167	8
NB
1wk	190.106	196.689	37.0661	23.5017	130.8	196.689	64.4	52	212.15	250.6	69.9006	75.5372	70.3333	78	18.1667	13.8333	189.783	243.261	88.2406	84.4722	10.3333	12.6667	6.6667	4.6667
1wk	182.422	173.839	63.9111	29.8194	161.4	173.839	86.8	58.2	206.45	244.35	123.244	73.6244	61	77	21.1667	17.3333	163.044	180.078	100.559	86.4	11.6667	10.6667	6.8333	5
1wk	177.733	160.461	49.4633	31.3333	159.2	182.556	74.4	60.2	243.133	283.667	135.778	76.9017	56	73.8333	22.8333	13.6667	178.3	194.072	111.357	82.1889	10.3333	13.3333	6.5	5.5
1wk	156.5	155.278	56.1033	29.3889	143	160.461	73.4	56.6667	238.106	279.239	117.048	67.1672	65.5	70.8333	23.1667	13	170.772	206.211	108.192	87.0639	10.6667	11.1667	6.6667	3.5
1wk	182.15	182.556	68.0194	27.4617	167.6	155.278	87	58	237.3	300.733	106.819	72.2333	68.3333	72	18.5	15.1667	181.506	220.389	103.058	85.1211	11.6667	11.1667	5.8333	5.3333
1wk			78.9772				83.4				112.103				22				95.5461				4.8333
2wk	79.7389	62.2172	25.385	16.0344	70.6	62.2172	38.2	25	145.009	135.628	81.2772	51.2483	47.5	55.8333	11.8333	6.5	203.439	240.067	73.045	61.3594	13.6667	16.6667	4.1667	3.6667
2wk	71.3928	66.3994	27.4967	17.8233	73	66.3994	47.4	32	172.017	189.244	86.0406	54.1467	48.1667	59.5	14.6667	9.6667	179.506	238.561	79.6056	54.8372	12.6667	17.5	4.8333	3.6667
2wk	66.1056	89.7333	29.1289	17.9283	74.2	89.7333	56.8	33.8	153.322	238.083	83.4756	52.5611	54.5	65	12	9.8333	205.144	254.811	71.2589	56.2167	14.3333	14.8333	4	3.8333
2wk	59.9161	77.2211	26.1861	15.5239	69.4	77.2211	54.3333	38.4	133.144	215.583	82.2017	47.6467	53.8333	51.6667	12.8333	7.3333	193.961	266.683	78.3989	60.0878	14.3333	14.5	3.5	3.3333
2wk	61.0344	46.5744	27.4556	15.7639	80	46.5744	49.3333	29.3333	138.544	134.557	79.4061	47.2533	55.8333	43.5	10.8333	7.3333	193.3	243.578	77.9256	61.6733	14.5	14.8333	3.6667	3.5
2wk	70.9489	57.3544	21.61	19.9294	75	57.3544	46.2	45.4	181	166.833	61.3778	40.0067	47.8333	58	8.3333	4.6667	141.544	207.283	62.6267	44.3622	12.5	16	3.3333	2.5
3wk	60.6183	62.8572	12.4022	0	57.2	62.8572	24.6	0	125.03	118.787	55.6022	0	30.5	23.6667	5.3333	0	145.033	151.917	53.1528	0	5.5	6.8333	2.6667	0
3wk	78.5363	62.755	14.8594	0	64.6	62.755	20.6	0	124.609	125.204	42.9078	0	27	28.6667	5.5	0	161.433	146.567	54.1383	0	6.8333	6.5	2.6667	0
3wk	71.4128	55.2506	15.5789	0	65	55.2506	25.4	0	109.208	109.028	44.035	0	27.6667	30.5	4.6667	0	123.106	119.564	45.5578	0	7.5	6	2.8333	0
3wk	62.065	65.25	15.0628	0	56.2	65.25	26	0	111.232	134.917	40.9817	0	30	28.1667	4.5	0	126.537	158.767	52.1544	0	7.3333	8.3333	2.8333	0
3wk	60.5172	49.0756		0	63.4	49.0756		0	115.21	121.053		0	22.6667	27.6667		0	128.05	126.644		0	5.6667	8		0
3wk	58.62	54.7456		0	60	54.7456		0	131.694	125.756		0	32.3333	27.8333		0	147.794	143.678		0	11.1667	7.8333		0
4wk	90.5639	51.9506	0		42.6	51.9506	0		127.922	135.867	0		20.1667	21.3333	0		154.311	169.439			7	7.8333	0
4wk	55.0378	50.59	0		43	50.59	0		121.143	127.733	0		18.6667	19.1667	0		144.872	133.4			6.8333	6.6667	0
4wk	44.8439	45.8489	0		36.4	45.8489	0		115.582	133.447	0		19	24	0		147.622	139.933	0		6.3333	7.1667	0
4wk	55.6072	48.3561	0		45.2	48.3561	0		143.267	150.989	0		19.5	21.8333	0		176.156	179.989	0		8.1667	7.5	0
4wk	49.1806	51.6511	0		45.6	51.6511	0		118.189	128.294	0		18.8333	20.3333	0		158.772	157.939	0		7.6667	6.3333	0
4wk	51.6261	45.3306	0		39.4	45.3306	0		109.846	121.772	0		16.1667	27.6667	0		122.439	123.539	0		5.5	5.6667	0
8wk	30.2667	21.9217			23	21.9217			69.1161	65.1878			12.5	12.3333			50.9517	47.1522			4	3.8333
8wk	28.9644	28.8206			28.4	28.8206			59.9844	58.8006			11.3333	10.8333			52.9439	44.6661			4	3.6667
8wk	27.3944	23.0633			22	23.0633			59.65	53.3156			11	11.5			49.36	37.0028			3.8333	3.3333
8wk	33.5289	30.1194			29.4	30.1194			65.0378	57.5311			10.5	10.6667			55.9828	48.6511			3.5	4
8wk	39.5311	29.2072			33	29.2072			62.91	66.4383			10.8333	12.6667			53.1267	49.0639			3.8333	4
8wk	34.9817	27.735			32.8	27.735			62.2017	59.6856			12.1667	10.3333			44.8544	45.3222			3.8333	3.8333
12wk	22.0711	21.1361			24.2	21.1361			69.4444	61.3844			12.5	10.1667			53.8183	40.3272			4.5	3.8333
12wk	22.6778	21.1956			18.2	21.1956			62.0444	54.0783			10.6667	9.6667			49.1178	42.5483			3.3333	3.6667
12wk	20.5578	20.1811			22.2	20.1811			54.6361	54.0606			11.1667	10.5			50.6833	41.6156			4.3333	4
12wk	24.2828	20.6667			17	20.6667			59.7611	53.8528			10.3333	9			45.0733	43.9267			3.6667	3.8333
12wk	18.9917	19.1361			16.6	19.1361			48.865	47.5933			12.1667	9.1667			34.9289	35.8028			3.6667	4.1667
12wk	22.7517	21.2022			14.2	21.2022			63.7456	57.6822			13.8333	12.1667			45.9211	42.3422			4.1667	4.5

## Sheet: Fig3A-B
Mu PZ, TvsPh	Mu PZ, 1vs4w		Mu HZ, TvsPh	Mu HZ, 1vs4w		Rat PZ, TvsPh	Rat PZ, 1vs4w		Rat HZ, TvsPh	Rat HZ, 1vs4w
-7.2755	0.3431		-7.3284	0.6213		-8.5076	-0.3446		-7.2725	-0.0801
-7.2561	0.4114		-6.797	-0.1126		-6.9776	0.1152		-6.1638	0.0243
-7.2332	-0.8894		-6.2902	-0.3412		-6.8832	-1.1568		-6.0051	-0.2331
-6.9885	0.0414		-5.9134	0.3958		-6.5921	0.1737		-5.9318	-0.837
-6.6507	-0.5662		-5.9089	-0.089		-6.0986	-0.4488		-5.8116	-1.3615
-6.4697	-0.4587		-5.5673	-5.5698		-6.0702	0.0735		-5.3097	0.9657
-6.1937	-0.1318		-5.5247	-0.6362		-5.3642	-1.6028		-5.2712	-0.9688
-5.5598	-5.9588		-5.4735	0.2734		-4.3764	-1.7004		-5.1983	-5.1175
-5.3688	0.3989		-5.3921	-0.6333		-4.3495	-2.1755		-4.9208	-3.607
-4.3825	-0.3592		-5.3767	-1.9693		-4.3146	0.2635		-4.887	-1.6616
-4.2399	-1.0364		-4.802	1.5295		-4.2238	0.113		-4.6941	-2.0857
-4.0786	-3.8064		-4.6166	-0.6655		-4.1455	-4.5046		-4.6579	-1.3329
-3.9128	-3.4016		-4.4605	0.1449		-3.9312	-2.0964		-4.5262	-1.5679
-3.8662	-4.5551		-4.4337	-2.4146		-3.8761	0.1443		-4.5189	-1.9753
-3.8434	-4.2229		-4.2931	-0.8196		-3.5918	0.0526		-4.5037	-4.888
-3.7984	-2.7735		-4.2698	-2.6771		-3.5728	-3.563		-4.4468	-2.0077
-3.7362	-1.7604		-4.1988	-2.0315		-3.3883	-0.1385		-4.3788	-0.609
-3.6995	-1.8262		-4.1679	-1.0337		-3.2432	1.6852		-4.3611	-0.754
-3.5357	0.2822		-4.1232	-2.1945		-3.2081	0.5384		-4.3451	-3.8049
-3.4436	-2.0172		-4.1197	-1.2001		-3.2065	-3.6297		-4.3258	-1.8261
-3.3608	-3.0437		-4.0971	-2.527		-3.2043	-3.5347		-4.2324	-2.9431
-3.3423	-2.0065		-4.0495	-2.6709		-3.1451	0.2723		-4.1838	0.9603
-3.3227	-0.1681		-3.9331	-1.2524		-3.1438	-0.8195		-4.1712	-1.7743
-3.2796	-1.2487		-3.7176	-1.7823		-3.0927	-0.3141		-4.1483	-4.4506
-3.2349	-1.2908		-3.7155	-0.2186		-3.0706	0.6073		-4.134	-0.6677
-3.2175	-3.9634		-3.641	-3.3794		-3.0417	-0.2017		-4.0357	-0.2418
-3.2103	0.2339		-3.6227	-3.4889		-3.0397	0.6834		-4.0193	-1.395
-3.2012	-0.4314		-3.6212	-1.5704		-3.0216	0.9111		-4.0055	-0.4377
-3.1865	-2		-3.6195	-0.8028		-2.9683	-1.7294		-3.9842	-1.1026
-3.1704	-1.9018		-3.5769	-1.9242		-2.9521	-1.3106		-3.955	-1.0971
-3.1209	-0.5231		-3.5419	-2.4102		-2.9154	-1.7529		-3.9098	0.2104
-3.1134	0.9614		-3.5149	-0.0783		-2.8581	-0.0864		-3.8959	-0.1775
-3.0782	-2.4553		-3.5136	-2.3288		-2.8352	-2.9883		-3.8739	-1.4902
-3.0365	-3.112		-3.5006	-0.6828		-2.8316	-3.9143		-3.859	-0.8308
-2.9915	-1.2403		-3.5004	-1.1529		-2.805	-1.6821		-3.8536	-1.3336
-2.9771	-3.7039		-3.499	-3.6772		-2.7995	0.6009		-3.8406	-2.6792
-2.9718	3.4427		-3.4785	-1.0257		-2.7823	1.3128		-3.8252	-4.6327
-2.9362	-1.9066		-3.4767	-2.6392		-2.7751	-0.7655		-3.82	-0.0274
-2.8799	-0.5505		-3.4725	-3.4927		-2.7584	0.509		-3.8087	-1.4021
-2.8296	-0.6603		-3.4501	-0.7524		-2.7503	-3.0691		-3.7927	-1.6694
-2.7649	-0.6342		-3.4423	-3.5329		-2.7366	0.3379		-3.766	-1.5917
-2.7492	-3.2735		-3.4044	-0.8792		-2.6969	0.5581		-3.7492	-2.7438
-2.737	-0.6188		-3.4033	-0.6025		-2.6967	-0.9605		-3.7111	-0.7303
-2.7289	-3.5733		-3.4014	0.2721		-2.6762	-1.0304		-3.7058	-2.6632
-2.7279	-0.5409		-3.3788	-3.979		-2.6533	-2.4244		-3.6996	0.0074838
-2.6778	-1.532		-3.3724	-0.8428		-2.645	-1.3723		-3.6961	-0.5483
-2.6751	-1.8562		-3.3715	-0.6473		-2.5782	0.9181		-3.6276	-2.5468
-2.6521	-0.7443		-3.3626	-2.4075		-2.5596	-0.5515		-3.5963	-1.409
-2.6301	-0.9154		-3.3607	-1.166		-2.5589	-1.788		-3.5794	-0.1678
-2.6297	-2.2929		-3.325	-2.8778		-2.516	-0.3427		-3.5703	-1.2269
-2.6122	-0.2968		-3.3124	-1.5629		-2.4925	-2.9596		-3.5699	-2.879
-2.6118	-1.678		-3.2942	-2.3972		-2.4796	0.4465		-3.5575	-0.0424
-2.5608	0.6925		-3.2505	-2.2052		-2.4424	1.9324		-3.5445	-1.4088
-2.5607	-2.5012		-3.2397	0.718		-2.442	0.2892		-3.5444	-2.4364
-2.5602	-0.6415		-3.2306	-2.9131		-2.4127	-0.7306		-3.5113	-2.0851
-2.5337	-1.7278		-3.2234	-2.3583		-2.3996	2.5265		-3.5097	-1.9008
-2.5087	-0.3087		-3.2059	-0.6402		-2.3963	0.2928		-3.5004	-1.229
-2.4815	0.2683		-3.1803	0.0213		-2.3897	1.4973		-3.4942	-2.5468
-2.4699	-0.3943		-3.1582	-2.9497		-2.3835	-1.2436		-3.4678	-4.2045
-2.4694	-1.3398		-3.1503	-1.5619		-2.3307	-2.4707		-3.3993	-2.1034
-2.4603	-2.9108		-3.15	0.5697		-2.3283	0.7721		-3.3923	-0.6934
-2.4533	-1.7726		-3.1453	-1.1312		-2.2804	-2.0124		-3.3708	-2.1877
-2.4226	1.4347		-3.1427	-0.4872		-2.2568	-0.8451		-3.3553	-1.0614
-2.41	0.5546		-3.1234	-2.9404		-2.2528	-0.962		-3.3513	-2.6718
-2.3736	-1.5025		-3.1227	-0.9723		-2.2348	-1.5983		-3.3378	-1.3926
-2.3665	-0.7403		-3.0996	-0.1658		-2.2152	0.2163		-3.3322	-0.2258
-2.3509	-2.0097		-3.0942	-2.4845		-2.1806	0.446		-3.324	-2.2204
-2.3367	-1.4366		-3.0727	-2.8544		-2.1656	-0.2612		-3.3109	-1.9022
-2.3267	0.06		-3.0541	0.846		-2.1628	-1.1983		-3.2821	-1.3852
-2.3023	0.0774		-3.0514	-0.525		-2.159	0.2869		-3.1422	-0.2373
-2.2915	0.3599		-3.048	0.1375		-2.1338	-3.8944		-3.1303	2.0689
-2.287	-0.5755		-3.0469	0.2532		-2.1333	0.0368		-3.0905	-1.0631
-2.244	-1.7654		-3.0418	-0.5691		-2.1293	-1.2158		-3.0655	-0.9334
-2.2186	-1.0945		-3.0388	-2.0323		-2.1231	-1.9578		-3.0455	-1.6458
-2.2059	0.4743		-3.0372	-0.0478		-2.1172	-3.1607		-3.0433	-1.1703
-2.1889	-2.0123		-3.0286	-1.189		-2.0954	-0.7413		-3.041	-1.6071
-2.1835	-0.5486		-3.0234	-2.7033		-2.0723	-0.1869		-3.0336	-1.7314
-2.1813	-0.377		-2.9933	-3.0439		-2.0711	-0.7257		-3.0256	-3.66
-2.1777	-2.9112		-2.9804	-1.3982		-2.0695	0.0023132		-3.0233	-2.9365
-2.1702	-1.8655		-2.9748	-2.0358		-2.0625	-0.4938		-3.0218	-1.7414
-2.0774	-0.2219		-2.967	-0.6512		-2.0478	1.7842		-3.0107	-0.4248
-2.0697	1.6808		-2.9616	-0.2586		-2.0472	-1.4898		-3.0101	-0.5471
-2.062	-0.9243		-2.9604	-1.0879		-2.0451	-1.0725		-3	-0.9963
-2.0421	-0.4336		-2.9591	-2.1233		-2.0332	-0.6585		-2.998	-1.8788
-2.0401	-0.6972		-2.9559	-1.2733		-2.0074	-0.5837		-2.9818	0.2433
-2.0396	-2.1969		-2.9525	-0.4133		-2.0065	-0.4873		-2.9784	-1.9616
-2.0115	-1.4104		-2.9384	0.427		-2.0053	-0.2084		-2.9586	-0.9704
-1.972	0.0805		-2.9379	-1.5468		-1.9858	0.9349		-2.9499	-1.6734
-1.9591	-1.1088		-2.9356	-1.1427		-1.9658	0.7227		-2.9235	-0.8698
-1.9379	-0.4823		-2.9341	-1.368		-1.9514	-1.8294		-2.8992	-1.8183
-1.9133	0.7435		-2.9332	1.8311		-1.9332	-0.5894		-2.8919	0.2949
-1.8939	0.8554		-2.9252	0.306		-1.9236	-0.3596		-2.8855	-1.2567
-1.8908	-0.3232		-2.9187	-2.9619		-1.9228	1.3815		-2.8744	-3.4307
-1.8712	-1.2742		-2.9177	-0.6404		-1.9223	0.1942		-2.8717	-0.679
-1.8678	-0.6663		-2.9074	-2.823		-1.9161	0.1112		-2.8698	-1.0153
-1.8418	-1.4672		-2.9065	-2.0187		-1.8919	0.0252		-2.8623	-1.9195
-1.8316	0.2646		-2.9058	0.0041676		-1.8875	-1.0387		-2.8471	-0.6093
-1.8246	0.5701		-2.8904	-0.9526		-1.8776	0.5674		-2.8249	-1.7713
-1.7887	0.1939		-2.8827	-1.0871		-1.8749	-0.7047		-2.7992	-1.8667
-1.7823	-3.0338		-2.8806	-2.0964		-1.8641	-0.2044		-2.7732	-1.1288
-1.7798	-0.3472		-2.8718	-2.4231		-1.8378	-0.5803		-2.7509	0.6663
-1.777	-0.607		-2.8709	-1.2779		-1.8231	-0.3845		-2.7464	-1.0343
-1.7679	-0.1451		-2.8708	-0.5054		-1.8067	-1.4719		-2.7455	-0.2268
-1.7588	-0.703		-2.862	-0.4785		-1.7848	-1.0624		-2.743	-1.8488
-1.7443	-0.7625		-2.8568	1.1222		-1.7808	-0.1731		-2.7223	0.1613
-1.7256	0.6967		-2.8504	-1.7181		-1.7397	-0.7432		-2.7223	-0.628
-1.7237	-0.1964		-2.8463	-2.1864		-1.7357	-0.3971		-2.7169	-1.1461
-1.6992	-2.0843		-2.8405	0.3365		-1.7346	0.0123		-2.7148	-0.1655
-1.6664	-0.9147		-2.8366	-4.2011		-1.6999	2.3079		-2.7125	-0.743
-1.6615	-0.6872		-2.8324	-2.8469		-1.6865	-1.6246		-2.7068	-0.7335
-1.632	-1.0697		-2.831	-1.0601		-1.6753	-3.1989		-2.7038	0.094
-1.6246	1.3339		-2.8274	-1.0653		-1.6486	1.0496		-2.6966	-4.5455
-1.6227	1.0847		-2.8166	-1.6729		-1.6228	-0.2982		-2.6949	-2.0293
-1.6188	-1.1559		-2.8147	-3.1497		-1.6213	-1.7582		-2.6944	-0.3156
-1.6138	-1.2966		-2.7999	-1.8451		-1.6116	1.1204		-2.6913	-2.0672
-1.5975	-0.43		-2.7947	-1.4742		-1.6027	0.0411		-2.6912	-0.8069
-1.5934	-1.9341		-2.7915	0.9055		-1.5926	1.0273		-2.6865	1.8055
-1.5933	-1.4464		-2.788	-1.535		-1.5882	-0.6576		-2.6829	-2.7561
-1.5883	-0.7875		-2.7743	-1.5525		-1.5781	-0.3823		-2.6779	-0.448
-1.5738	-1.4387		-2.7722	-0.775		-1.5701	-1.9017		-2.674	-2.5979
-1.563	1.7155		-2.7594	-1.6042		-1.5572	0.0834		-2.6703	-0.5285
-1.5507	-0.7656		-2.7564	-2.47		-1.5496	-1.9041		-2.6674	-2.3315
-1.5407	-2.1702		-2.7476	-2.7052		-1.5398	0.0768		-2.6603	-0.8148
-1.519	0.7658		-2.7366	-1.4844		-1.5356	-0.4299		-2.6523	-1.7501
-1.5185	0.4998		-2.7286	-1.39		-1.5168	-2.9532		-2.6407	-1.336
-1.5162	-0.4841		-2.7196	-0.1307		-1.5132	-0.182		-2.6403	-1.8615
-1.4969	-0.3734		-2.7191	-0.5496		-1.4924	-1.8695		-2.6392	-1.7704
-1.4935	-0.5766		-2.7188	-2.759		-1.4571	-0.2748		-2.6325	-1.9569
-1.4898	-0.2996		-2.7087	0.4963		-1.4072	0.5328		-2.6303	-2.3222
-1.4812	-1.3334		-2.6993	-1.2202		-1.3991	-0.7256		-2.6231	-2.7293
-1.4366	-0.9233		-2.6851	-3.7498		-1.3949	-0.8717		-2.6165	-1.6105
-1.4299	-0.2761		-2.681	-1.4372		-1.3944	0.2652		-2.6156	-2.4784
-1.4232	-0.1418		-2.675	-0.9761		-1.3856	0.1672		-2.6093	-1.1688
-1.4202	0.3827		-2.6715	-0.6023		-1.3825	-0.5075		-2.6062	-2.6498
-1.4119	-0.2524		-2.6682	-2.0721		-1.3798	0.199		-2.5933	-1.8183
-1.3918	-0.4331		-2.6671	-1.6731		-1.3769	-0.4495		-2.5858	-2.3242
-1.3854	-0.6012		-2.6606	-0.6319		-1.3683	-0.3884		-2.5843	-1.4876
-1.3794	-1.7938		-2.6571	0.5639		-1.3641	-0.7184		-2.5683	-1.9488
-1.3782	-1.6036		-2.651	-1.0543		-1.3625	0.5803		-2.5637	-2.4339
-1.377	0.4408		-2.6416	-1.1087		-1.3553	0.1854		-2.5621	-0.7786
-1.3626	0.4198		-2.6392	-0.4492		-1.3468	-0.0078934		-2.5619	-1.1799
-1.3626	-0.1251		-2.637	-0.6243		-1.3377	-0.8955		-2.5607	-2.341
-1.3586	0.0167		-2.6341	2.7106		-1.3344	-1.8018		-2.5542	-0.0165
-1.348	0.586		-2.634	-1.8532		-1.3268	-0.8199		-2.5502	-1.3993
-1.3372	0.0737		-2.6329	-0.5701		-1.324	-2.9023		-2.5428	-1.0199
-1.3188	-0.3428		-2.6297	-1.7847		-1.3191	-0.5191		-2.5367	-0.8214
-1.3147	-0.1399		-2.6243	-2.7159		-1.3148	0.0086732		-2.5132	-2.0462
-1.3117	-0.538		-2.6241	0.2472		-1.3119	0.5096		-2.5091	1.7873
-1.3112	-0.8031		-2.6223	-0.1024		-1.3118	1.086		-2.498	-1.4498
-1.2919	1.091		-2.622	-1.7865		-1.3101	-0.3113		-2.4918	-2.5516
-1.2844	-0.3537		-2.618	1.7271		-1.2982	0.0303		-2.4918	-1.269
-1.2744	-0.3759		-2.6167	-0.9356		-1.2946	0.0068095		-2.488	-2.8139
-1.2557	-0.4076		-2.6163	-2.1192		-1.2903	0.3699		-2.4843	-1.5976
-1.2425	-0.8469		-2.6139	-0.187		-1.2896	0.6492		-2.482	-0.9549
-1.239	0.2717		-2.6123	-1.5295		-1.2796	1.1258		-2.4772	-1.2722
-1.2383	0.3985		-2.6059	-1.5649		-1.2784	0.5507		-2.4718	-1.3402
-1.2136	0.2414		-2.5981	-1.0368		-1.2728	-0.7637		-2.4689	-0.5864
-1.2072	0.2906		-2.5973	-2.7902		-1.2652	-0.8918		-2.4583	-0.9196
-1.1983	-1.1926		-2.5964	-2.2362		-1.255	1.065		-2.4546	-1.9679
-1.1929	-1.3279		-2.5923	-2.2383		-1.2531	-2.1628		-2.4466	-0.5084
-1.1886	-0.0519		-2.5765	-3.0495		-1.2432	-1.424		-2.442	-0.4294
-1.1775	-0.3113		-2.5729	-2.1097		-1.2416	-0.5295		-2.4369	-2.2024
-1.1768	0.2722		-2.5712	-0.6809		-1.2414	-1.5494		-2.4367	-2.4659
-1.1609	-0.42		-2.56	-0.7442		-1.2346	1.284		-2.4286	-0.8524
-1.1578	-1.0854		-2.5536	-1.5557		-1.2285	0.5399		-2.4229	-0.3214
-1.1557	1.1287		-2.5375	-2.6135		-1.2235	0.2426		-2.4214	-0.7914
-1.1531	0.4249		-2.5328	-1.2895		-1.218	0.4027		-2.4204	-1.8727
-1.1395	0.0847		-2.5286	0.2146		-1.2159	0.6322		-2.4122	-1.1659
-1.1339	-0.4593		-2.5233	-1.7085		-1.215	0.4059		-2.4001	-2.0523
-1.1309	0.1941		-2.523	-0.5947		-1.215	0.5082		-2.4	-0.804
-1.1305	-0.7584		-2.519	0.3135		-1.2051	0.3592		-2.3981	-1.635
-1.1271	0.5925		-2.5188	-0.4721		-1.2038	-0.5795		-2.3981	-1.0886
-1.1173	-0.1359		-2.5184	-2.9483		-1.1897	0.1097		-2.3955	-2.1809
-1.114	0.2139		-2.5158	0.7778		-1.1852	0.4699		-2.3945	-0.7504
-1.1056	0.3885		-2.5152	0.3509		-1.1797	-1.45		-2.3868	-2.2429
-1.1044	-0.1505		-2.5119	-0.0325		-1.1694	1.5499		-2.3763	-0.1005
-1.0877	-0.0014824		-2.5078	0.1071		-1.1653	-0.7917		-2.3759	-1.2702
-1.084	-0.2576		-2.5077	-2.848		-1.1375	-0.8466		-2.3759	-1.4834
-1.0825	1.2923		-2.5005	-1.4197		-1.1315	-0.9625		-2.3704	-1.4744
-1.0722	-0.3134		-2.4911	-0.8804		-1.131	0.2747		-2.3669	-0.3379
-1.0673	0.4471		-2.4712	-1.4013		-1.1254	-0.2519		-2.3666	-1.8861
-1.0649	-0.4468		-2.4709	0.5606		-1.1235	-0.6724		-2.3657	-1.6496
-1.0457	-0.5796		-2.4704	0.6502		-1.1123	-0.1861		-2.3519	-1.2535
-1.0335	-0.0401		-2.4697	-0.0973		-1.1112	-0.2503		-2.3473	-2.3883
-1.0266	0.1853		-2.4676	-1.3109		-1.107	0.1221		-2.3451	-0.611
-1.0264	-0.0544		-2.4665	-1.7101		-1.1046	-0.1022		-2.3431	-1.5492
-1.0262	-0.2518		-2.4658	-0.9205		-1.1036	-0.3857		-2.3409	-0.1334
-1.0257	-0.8571		-2.4639	-2.0163		-1.1035	-0.361		-2.3379	-0.6189
-1.0112	-0.508		-2.4627	-1.7127		-1.1026	0.4411		-2.3375	-1.9628
-1.0074	0.4487		-2.4608	-1.0933		-1.0967	-0.0629		-2.3343	-0.6522
1.0033	0.77		-2.4583	-0.9633		-1.0947	-0.0615		-2.3322	-0.9112
1.0034	-0.7354		-2.4558	-0.3793		-1.0942	0.0010917		-2.3305	-1.3979
1.007	-0.123		-2.4543	0.6047		-1.0897	0.273		-2.3246	0.0421
1.0126	3.8203		-2.4491	-0.4658		-1.0816	-0.4433		-2.3201	-0.8983
1.0141	1.3127		-2.4411	-0.9786		-1.0773	-0.6461		-2.3199	-0.7905
1.0155	-0.2257		-2.4408	-2.604		-1.0746	-1.1347		-2.3155	-1.7437
1.0171	0.7691		-2.4382	-1.8462		-1.0556	0.3516		-2.315	-0.5515
1.0191	0.4326		-2.4353	-0.6776		-1.0549	-0.2747		-2.3121	0.1376
1.0312	0.6275		-2.4336	-0.3588		-1.0545	0.7532		-2.3024	-1.4921
1.0322	0.1555		-2.4288	-1.2089		-1.0514	0.7674		-2.3018	-2.0106
1.0368	-0.4513		-2.4279	1.61		-1.0509	-0.0621		-2.2932	-1.2699
1.0371	0.2901		-2.4184	0.5633		-1.0469	-0.2283		-2.2899	-0.8513
1.0402	0.7307		-2.4111	0.1064		-1.0453	-0.3113		-2.2843	-1.2948
1.0438	-1.1187		-2.4005	0.5118		-1.0424	-1.475		-2.2829	-4.3953
1.0458	0.4571		-2.3996	-1.3981		-1.0363	-0.2021		-2.2825	-1.6004
1.0486	-1.0636		-2.391	-1.2792		-1.0309	-0.2001		-2.2778	-0.8136
1.0504	-0.1015		-2.3856	-2.2489		-1.0268	-0.0217		-2.2773	-0.7046
1.0513	0.437		-2.3748	-1.6536		-1.0226	0.0662		-2.2701	-2.249
1.0521	1.5797		-2.3748	-3.5533		-1.0195	-0.0215		-2.2628	-1.0244
1.0557	-0.678		-2.3734	-0.9912		-1.0118	0.0914		-2.2623	0.0837
1.0592	-0.0329		-2.3728	0.5528		-1.0116	-0.3679		-2.2568	-0.7711
1.0599	1.1691		-2.3705	-1.1898		-1.0114	0.2402		-2.2563	-1.3079
1.062	0.8593		-2.3594	-1.563		-1.0097	-0.3597		-2.2538	-1.2219
1.0661	0.1927		-2.3585	-0.3088		-1.0078	-0.2278		-2.2534	-1.2753
1.0687	0.808		-2.3582	-2.0442		-1.0028	0.3549		-2.2498	-1.4994
1.0723	0.495		-2.3571	-0.8486		-1.0027	-0.2974		-2.2491	-1.2399
1.0792	1.1777		-2.3527	0.1963		-1.0021	-1.0025		-2.2449	-1.8841
1.0796	-0.0417		-2.35	-1.532		-1.001	-0.5028		-2.2446	-2.237
1.0802	0.7692		-2.3473	-2.1732		1.002	0.0463		-2.2365	-1.2223
1.0837	0.8446		-2.3462	-0.3901		1.0022	-2.2586		-2.2327	-1.3953
1.088	0.3777		-2.343	0.4179		1.0023	0.2574		-2.2315	-0.5102
1.0909	1.1117		-2.339	-0.4324		1.0037	0.2454		-2.2268	-0.8831
1.1037	0.1086		-2.3366	-0.9026		1.0088	0.4739		-2.2264	0.5716
1.1037	1.0863		-2.3346	-1.4415		1.0096	0.8633		-2.2251	-2.0448
1.1134	0.2265		-2.3309	-0.0186		1.0102	0.8599		-2.2231	-0.7104
1.1152	-0.3711		-2.3275	-1.9393		1.0128	0.8161		-2.2213	-0.8545
1.1191	1.0258		-2.3244	-1.1982		1.0188	0.3697		-2.2201	-2.4646
1.1212	1.9104		-2.3222	-1.6895		1.0244	0.5788		-2.214	-1.8409
1.1236	-0.2284		-2.3198	-1.7329		1.0244	1.2768		-2.2107	-2.0028
1.1288	0.9158		-2.3176	-2.0887		1.0319	0.1818		-2.2067	-0.4325
1.1342	1.0353		-2.3169	-3.3393		1.0343	-0.2057		-2.2036	-2.6235
1.1423	0.4967		-2.3158	0.3055		1.0368	0.1721		-2.2019	-0.3831
1.144	0.048		-2.3137	-0.0106		1.042	0.7643		-2.2018	0.3935
1.1465	0.8892		-2.3117	-3.6079		1.0423	1.5351		-2.2012	-0.967
1.1478	0.641		-2.3115	-0.7342		1.0444	0.0721		-2.2001	-0.1348
1.1499	1.0138		-2.3099	-1.2859		1.0454	0.6807		-2.1991	-1.0821
1.1581	1.7074		-2.2934	-2.1143		1.0497	-0.2838		-2.1969	-1.6772
1.1618	-0.4684		-2.2928	0.6258		1.052	0.4404		-2.1909	0.8567
1.1636	2.4373		-2.2921	-1.7283		1.0539	0.2002		-2.1892	-1.7517
1.1727	-0.3182		-2.2921	-1.093		1.0544	1.9743		-2.1882	-0.3505
1.1744	-0.7433		-2.2899	-0.11		1.0548	-0.1493		-2.1805	-1.5518
1.1783	0.9208		-2.2843	-1.5133		1.0558	-0.2899		-2.177	-0.2679
1.1811	0.9891		-2.2826	-1.6941		1.057	-0.158		-2.1766	0.9713
1.1822	1.2507		-2.2806	-1.2144		1.0595	0.5163		-2.1744	-1.3631
1.1851	-0.8141		-2.2798	-0.2546		1.0596	2.436		-2.1677	-0.4639
1.1873	0.334		-2.2794	-1.0173		1.0614	-1.1814		-2.1652	-0.5711
1.188	0.6386		-2.2785	-2.666		1.0639	-0.0133		-2.1624	-1.7882
1.1948	0.9041		-2.2773	-1.4722		1.0672	-0.6189		-2.1589	-1.3704
1.1958	0.2584		-2.2725	-1.1951		1.0674	1.2492		-2.158	-0.7072
1.2024	0.9184		-2.2687	-2.2625		1.0685	-0.1072		-2.1573	-0.8252
1.2066	-0.0288		-2.2671	-0.9016		1.0723	0.6876		-2.1552	-1.4724
1.2087	0.0703		-2.2617	-0.1825		1.0725	0.8981		-2.1499	-0.6709
1.2202	0.7956		-2.2439	-0.3113		1.0726	-0.0676		-2.145	0.6401
1.2206	0.685		-2.2398	-1.4389		1.0737	0.7901		-2.1415	-0.1521
1.2255	0.2966		-2.2384	-0.577		1.0779	-1.5235		-2.1378	-1.4532
1.2278	0.9903		-2.2384	-1.2132		1.0877	1.9565		-2.1297	0.1655
1.2284	1.6705		-2.2376	-0.4578		1.0916	-0.3619		-2.1278	-0.4709
1.2292	-1.3632		-2.2347	0.212		1.093	0.9617		-2.1274	-0.3665
1.2305	0.707		-2.2325	0.3665		1.0949	0.6541		-2.1272	0.324
1.2351	0.8102		-2.2268	-1.6296		1.0972	1.2529		-2.1267	-2.9452
1.2419	0.9793		-2.2216	-1.4559		1.1021	0.3255		-2.1256	-1.3996
1.2488	-0.2859		-2.2179	-0.7259		1.1023	-0.7183		-2.1233	-1.5873
1.2554	0.944		-2.2175	-1.3212		1.1034	-0.0176		-2.1231	-1.9198
1.258	0.8132		-2.2166	-0.9977		1.1038	-0.0151		-2.1217	-2.1599
1.2662	0.591		-2.2156	0.3701		1.1059	-0.2399		-2.1207	-1.1133
1.268	1.0692		-2.2112	-0.5287		1.106	0.4732		-2.1177	-1.5254
1.2682	1.0248		-2.2106	2.0533		1.1069	-0.1673		-2.1114	-1.2799
1.2685	0.603		-2.2092	0.161		1.1085	1.2784		-2.107	-0.2529
1.2698	-0.601		-2.2054	-0.8425		1.1125	0.7226		-2.1063	-0.7447
1.275	0.9019		-2.2021	-2.4657		1.1182	-1.3687		-2.1062	-1.3836
1.2807	0.4501		-2.1984	-1.4788		1.1184	0.8149		-2.1049	0.7398
1.2951	0.0494		-2.1983	2.8204		1.1186	1.8419		-2.1034	-0.9384
1.3041	-0.5386		-2.1881	0.6048		1.1196	2.276		-2.102	1.0797
1.3048	0.0343		-2.1811	-1.7866		1.1201	2.8045		-2.0988	0.0181
1.3054	1.3193		-2.1802	-1.5019		1.1209	1.4428		-2.0982	-1.1575
1.3103	0.8891		-2.1791	-2.9123		1.1229	1.7182		-2.0972	-1.392
1.3152	1.1328		-2.1789	-1.817		1.124	0.8385		-2.0945	-1.6878
1.3156	0.6614		-2.1774	-0.2576		1.1298	0.4353		-2.0902	-0.2924
1.3206	1.497		-2.1724	-1.0958		1.1327	0.798		-2.0887	-0.1643
1.3253	0.0196		-2.1723	-2.126		1.1421	0.6198		-2.0885	-0.677
1.337	0.5288		-2.1703	-1.2467		1.1431	0.2318		-2.0878	-1.7324
1.3376	0.7243		-2.1624	-1.2607		1.1457	-0.3782		-2.0872	-1.1031
1.3412	0.6199		-2.1594	-0.4249		1.1467	0.6244		-2.084	-1.8429
1.346	0.6783		-2.1583	-0.6906		1.1472	0.1983		-2.0821	-0.469
1.3467	1.2343		-2.158	-2.2452		1.1505	0.4356		-2.0811	0.1487
1.3473	0.1856		-2.157	0.0267		1.1526	0.0669		-2.0793	1.3036
1.3484	0.8699		-2.156	0.5707		1.1538	1.1657		-2.0774	0.647
1.3484	-0.0331		-2.1552	-1.0069		1.1589	2.8689		-2.0758	-0.989
1.3534	-0.1925		-2.148	0.3664		1.1591	1.1178		-2.0747	-1.7671
1.3536	0.3396		-2.1452	-1.3736		1.1606	0.2441		-2.0734	-2.044
1.3538	1.1325		-2.145	-0.2132		1.1613	-0.2505		-2.0706	-1.2972
1.3552	0.3765		-2.1447	-0.9984		1.163	0.6341		-2.0665	-1.3392
1.3589	0.6073		-2.1423	-0.8497		1.167	-0.7609		-2.0663	-2.9934
1.3634	0.6382		-2.141	-0.1086		1.1673	-0.096		-2.0662	0.6267
1.3662	0.391		-2.1341	0.0255		1.1693	1.4776		-2.0655	-0.0993
1.3716	1.8018		-2.1326	-1.7363		1.1706	-0.7722		-2.0625	-1.2057
1.373	0.7849		-2.1325	0.9974		1.1734	1.9847		-2.0623	-1.1142
1.3737	1.9513		-2.1304	-2.2292		1.1734	0.8055		-2.0609	-1.5266
1.3779	0.1269		-2.1288	0.5998		1.1773	0.41		-2.0596	-0.6497
1.381	0.6374		-2.1266	-0.0333		1.1812	-0.0436		-2.0591	-3.7128
1.3831	0.683		-2.1265	-0.805		1.1813	1.026		-2.0558	-1.3555
1.3859	2.2366		-2.1208	-2.0262		1.1819	0.1651		-2.0557	-0.2136
1.3885	0.6219		-2.1118	0.3749		1.1828	0.2121		-2.0552	-2.4496
1.3915	0.6059		-2.1098	0.212		1.19	0.5151		-2.0503	-1.0914
1.3922	1.1965		-2.108	-0.3541		1.19	0.5209		-2.0447	-1.8506
1.3931	-0.0684		-2.1068	-1.8316		1.1912	0.4526		-2.0441	1.0953
1.3958	0.4356		-2.1063	-2.1166		1.1931	0.3327		-2.0439	-1.3334
1.3966	1.5126		-2.1059	-1.101		1.1944	1.4533		-2.0434	-2.0554
1.3973	2.9841		-2.105	-1.6542		1.1959	-0.785		-2.0398	-0.9595
1.3997	1.2613		-2.0986	-2.4824		1.1977	0.9313		-2.0377	0.00031953
1.4007	0.6052		-2.0963	-0.7397		1.1982	1.1898		-2.036	-1.8631
1.4042	0.9108		-2.0921	-0.4861		1.2073	0.1337		-2.0337	-1.0431
1.4134	0.5595		-2.0921	-0.7926		1.2126	0.4362		-2.0326	0.4927
1.4158	1.1052		-2.0898	1.0904		1.2158	1.0647		-2.0274	-1.7376
1.4212	1.3868		-2.0782	-0.0775		1.2278	0.731		-2.0249	-1.0661
1.4302	0.1223		-2.0779	1.7082		1.2329	0.3262		-2.0226	0.0292
1.4307	1.2606		-2.0773	0.1398		1.2411	0.7064		-2.0197	-0.6529
1.436	1.1026		-2.0736	-1.4748		1.2413	0.8531		-2.0186	-0.0394
1.4383	2.9196		-2.0724	-0.8843		1.2415	-1.2388		-2.0182	-0.9197
1.439	0.7316		-2.0636	0.0485		1.2431	1.8799		-2.018	-1.0117
1.4461	0.3649		-2.0627	-0.8308		1.245	0.916		-2.0147	-0.5077
1.4472	0.8784		-2.0613	-2.0105		1.2521	0.2877		-2.0136	-1.419
1.4475	1.0081		-2.0577	-0.8547		1.2575	2.0117		-2.0096	0.0805
1.4499	-0.5683		-2.057	-0.85		1.2629	1.192		-2.0071	-3.4749
1.4535	0.6586		-2.056	-1.8952		1.2642	1.865		-2.007	-0.8467
1.4579	0.9268		-2.0557	-1.1611		1.2653	1.0336		-2.005	-1.4257
1.4586	-0.0969		-2.0545	-0.1228		1.2672	0.9487		-2.0019	-0.7771
1.4597	-1.6516		-2.0531	-0.324		1.2739	0.2049		-1.9978	-1.6307
1.4606	1.2509		-2.0499	-3.5545		1.2741	2.0724		-1.9959	-1.2113
1.4615	0.257		-2.0497	-0.606		1.2749	-0.1683		-1.9943	-1.3345
1.4664	0.9122		-2.0428	-3.4888		1.2751	0.1707		-1.9918	-0.7259
1.4669	2.1188		-2.0281	-1.8477		1.2816	-0.371		-1.9911	-0.7978
1.4694	0.1369		-2.0273	-0.5217		1.2866	0.2161		-1.9899	-0.8558
1.4696	1.1838		-2.0254	-0.6742		1.2958	-0.1214		-1.9838	-0.3751
1.4711	0.3698		-2.0252	-0.8218		1.2963	1.1266		-1.9822	-1.7677
1.4752	0.4201		-2.0251	-0.3413		1.2964	-1.8865		-1.9782	-1.0993
1.4806	1.4001		-2.0249	-3.3131		1.2994	-0.0743		-1.9779	-1.0139
1.4969	1.176		-2.024	-1.0813		1.2995	0.0809		-1.9768	-1.6548
1.4992	0.2271		-2.0189	-0.5144		1.3022	-0.1572		-1.9768	0.9012
1.4999	0.5535		-2.017	-1.5597		1.3048	1.2838		-1.9757	-0.4281
1.5033	1.2614		-2.0151	-0.2482		1.3054	0.337		-1.9737	-1.3378
1.5044	1.5984		-2.0137	0.4607		1.3133	0.6641		-1.9678	-1.2752
1.5097	-0.1477		-2.0137	-0.1556		1.3213	0.745		-1.9677	-0.012
1.5128	0.6535		-2.0001	-0.9979		1.3229	0.2455		-1.9664	-0.7506
1.5133	0.4447		-1.9925	-3.7115		1.3246	1.6213		-1.9658	-1.5365
1.5146	0.5721		-1.9889	1.8625		1.3265	0.0983		-1.9641	-0.8238
1.5151	0.5622		-1.987	0.1217		1.3321	0.3462		-1.962	-0.3645
1.5157	1.3048		-1.9827	-1.8968		1.3321	0.5602		-1.9585	-1.4457
1.5176	0.3906		-1.9825	-1.2622		1.3392	-0.2121		-1.9497	-1.348
1.5186	0.8581		-1.9786	3.2178		1.354	0.4451		-1.9489	-1.0493
1.5202	0.5371		-1.9755	0.5208		1.3555	0.2888		-1.9443	-0.5372
1.521	-0.1861		-1.9748	-1.5604		1.3562	1.6999		-1.9402	-1.1143
1.5212	-1.0481		-1.9745	-2.8168		1.3616	1.9466		-1.9399	-1.874
1.5218	0.4532		-1.9718	-1.137		1.362	0.8631		-1.9374	-1.505
1.5326	0.5994		-1.9587	-0.881		1.3657	-0.058		-1.9373	-0.4046
1.5361	1.3918		-1.9562	-1.6942		1.3664	0.7845		-1.9338	-2.3143
1.5382	1.2502		-1.9539	-1.4349		1.3675	1.1892		-1.9337	-1.2631
1.5383	-0.0533		-1.952	-1.8729		1.372	0.8899		-1.9329	-0.7608
1.5483	1.0687		-1.9515	-1.2141		1.3721	0.2647		-1.932	-0.7576
1.5584	0.6643		-1.9495	0.6152		1.3756	0.4035		-1.9305	0.8677
1.5703	0.2755		-1.9468	-0.8244		1.3848	0.3551		-1.9302	-1.6307
1.5704	0.6974		-1.9425	0.4002		1.3851	0.0464		-1.9266	0.1535
1.5746	-1.8838		-1.9346	-0.8021		1.3886	0.4982		-1.9262	-2.3637
1.5764	0.6617		-1.9328	-1.937		1.3906	-0.1857		-1.9259	-0.5698
1.5781	2.2156		-1.9326	0.313		1.391	0.9648		-1.9255	-0.2115
1.5785	0.5343		-1.9099	-0.3485		1.3948	1.3096		-1.9203	0.1298
1.5803	0.4055		-1.9033	-0.6922		1.3997	1.0609		-1.9197	-1.5286
1.5892	0.6713		-1.8878	-0.0947		1.4013	0.5702		-1.9189	-0.9986
1.5921	0.8231		-1.8858	-1.56		1.4039	0.8082		-1.9171	-0.8112
1.5938	1.3295		-1.8813	-1.062		1.4041	0.7569		-1.9167	-2.4528
1.5947	0.4453		-1.8746	0.8472		1.4049	0.1522		-1.915	-0.8064
1.5959	0.6709		-1.8738	0.4769		1.405	0.7507		-1.9074	-1.1746
1.5977	-0.0288		-1.8632	-1.323		1.4057	-0.5024		-1.9026	-0.4157
1.5984	0.1422		-1.8624	-0.6166		1.4082	-0.5688		-1.901	-0.7677
1.5991	-0.1212		-1.8622	-0.9694		1.4084	-0.2132		-1.8987	-0.577
1.6037	-0.518		-1.8616	-1.2606		1.411	0.4903		-1.894	-0.93
1.6038	0.9522		-1.8616	-2.8282		1.414	-0.5508		-1.8878	0.4485
1.6047	1.4033		-1.8516	-0.5375		1.4156	0.6925		-1.8871	-0.7881
1.6074	1.0672		-1.8492	-0.7264		1.4187	-2.9838		-1.8847	-0.4097
1.6108	-0.4866		-1.8459	-0.0566		1.4236	1.8083		-1.8831	-0.763
1.6109	-2.6592		-1.8447	-1.5505		1.4241	-0.8206		-1.8822	1.5086
1.6138	1.6219		-1.8423	-0.386		1.4247	0.0486		-1.8792	-1.3254
1.6144	0.5215		-1.8388	-0.0343		1.4248	0.172		-1.8779	-1.1278
1.6161	1.8897		-1.8362	-0.6265		1.4326	0.4997		-1.8776	-2.5667
1.6227	0.4114		-1.8348	-0.584		1.4354	1.7494		-1.8725	-2.9467
1.6276	0.2575		-1.8299	-0.1593		1.4433	0.8693		-1.8683	-0.1907
1.6309	-0.601		-1.8293	-0.2995		1.4458	-0.7884		-1.8673	-0.8806
1.6319	0.9634		-1.8202	-0.5737		1.447	0.7607		-1.8661	-0.6519
1.6338	-0.4346		-1.8188	-1.6469		1.4474	-0.3124		-1.8659	-0.0781
1.6351	0.6917		-1.8166	-1.3784		1.452	-0.1254		-1.8639	-1.1912
1.6391	0.181		-1.8141	-0.4631		1.4534	0.7838		-1.8633	-0.7088
1.6412	1.8689		-1.8089	0.6795		1.4602	1.4323		-1.8628	-0.4524
1.6433	0.5248		-1.8068	-0.3823		1.4654	1.0068		-1.8606	-0.858
1.6523	0.149		-1.8043	0.1337		1.4685	0.6375		-1.8589	-0.1177
1.6572	-1.1172		-1.7996	-0.5244		1.4738	-0.1199		-1.8571	-1.4388
1.6645	2.0026		-1.797	-0.3286		1.4795	0.5867		-1.8537	-0.5357
1.6647	1.5715		-1.7918	-1.4833		1.4847	2.2019		-1.8494	-0.9728
1.6656	2.9238		-1.7908	-1.2727		1.5011	0.3733		-1.8477	-1.8666
1.6658	0.5104		-1.7897	-1.1112		1.5046	0.733		-1.8431	-0.7323
1.6696	0.3239		-1.7891	-0.9349		1.5058	2.4885		-1.8405	-0.322
1.6729	-0.1827		-1.7882	-0.9539		1.5081	0.1771		-1.8377	-1.4104
1.6802	0.9334		-1.7877	1.2079		1.5121	1.1103		-1.8367	0.3022
1.6821	0.3969		-1.7858	-0.0239		1.5157	-1.0483		-1.8356	-0.6783
1.683	1.1239		-1.785	0.9343		1.5201	1.4724		-1.8339	-0.2632
1.6846	1.2042		-1.7848	-2.1735		1.5289	-2.3227		-1.8331	-1.8729
1.6846	-1.8084		-1.7834	-1.7325		1.5293	0.1874		-1.8283	-0.4498
1.6848	0.5277		-1.7834	-0.0206		1.5297	1.3386		-1.8283	-0.4536
1.69	-0.4046		-1.7769	-1.2356		1.5366	1.28		-1.8278	-1.2246
1.6909	2.2044		-1.7768	0.4642		1.5439	1.453		-1.8273	-0.1199
1.695	0.0196		-1.7757	-1.2914		1.5439	1.5159		-1.8273	-0.6344
1.6963	-0.6789		-1.7755	-0.8014		1.5462	0.0267		-1.8263	-0.746
1.6986	0.5415		-1.7743	-1.5182		1.5464	-0.1263		-1.8255	-1.2126
1.6991	4.667		-1.7642	-1.1285		1.5521	1.686		-1.8254	-0.4769
1.7004	0.7293		-1.7629	-0.593		1.5566	0.3211		-1.8194	-0.0724
1.7055	0.8656		-1.7624	-0.526		1.5619	0.0809		-1.8182	-0.6148
1.7117	1.6181		-1.7619	-0.0322		1.5654	0.7496		-1.818	0.1315
1.7132	0.7251		-1.7579	-0.6843		1.566	0.8476		-1.8158	-2.3832
1.7133	1.7955		-1.7569	-0.2406		1.5666	0.1238		-1.8149	-0.4177
1.7203	0.0236		-1.756	-2.6599		1.5671	2.574		-1.8132	-1.7518
1.7227	0.3523		-1.7499	0.2642		1.5707	0.7889		-1.8111	0.1591
1.7228	-1.035		-1.7493	-1.4337		1.5803	2.0047		-1.811	-1.7123
1.733	-0.2844		-1.7482	-1.466		1.5831	1.8184		-1.8096	-0.554
1.7353	-1.2525		-1.7467	-0.7813		1.5837	1.2012		-1.8087	-1.1927
1.7358	1.1784		-1.7456	0.6495		1.5841	-0.9945		-1.8032	0.0572
1.7363	-0.7195		-1.7453	-0.2142		1.5851	-0.2872		-1.8028	-2.2696
1.742	-0.3209		-1.7451	-1.4498		1.6143	2.1976		-1.8001	-0.6011
1.745	0.1488		-1.7366	1.2948		1.6174	1.5913		-1.7999	0.3653
1.7538	-1.073		-1.7355	-1.0693		1.6208	1.1435		-1.7969	-1.4335
1.7561	0.0048794		-1.7299	-1.4886		1.6208	0.6438		-1.7962	0.2978
1.7629	0.3547		-1.7233	0.8379		1.6216	0.5769		-1.7956	-2.1231
1.7647	0.0552		-1.7204	-1.6049		1.6288	-0.4433		-1.794	-0.4175
1.7663	-0.3546		-1.7187	0.5966		1.6327	1.7593		-1.7938	-0.3483
1.7704	0.9514		-1.7175	-1.3761		1.6332	-1.9205		-1.7919	-0.95
1.7737	1.6732		-1.7174	0.0477		1.6342	-2.0829		-1.7918	-0.1916
1.7806	0.7197		-1.7151	-0.7388		1.6353	1.6968		-1.7886	-0.8311
1.7839	0.4644		-1.7138	-0.3813		1.6368	-0.6272		-1.7852	-0.3542
1.806	0.3176		-1.7132	-1.8866		1.6382	1.0538		-1.7811	-0.6951
1.8109	0.2208		-1.7122	-1.4661		1.6399	-0.9584		-1.7808	-1.074
1.8115	0.7916		-1.7035	0.0362		1.6421	0.2806		-1.7802	-1.7069
1.8156	1.9247		-1.693	-0.8646		1.6465	1.3477		-1.7782	-1.2613
1.8185	1.1832		-1.6918	-0.2707		1.6482	1.3452		-1.7781	-0.5686
1.8199	1.3679		-1.6914	-0.8524		1.6551	2.5019		-1.7763	-1.0015
1.829	0.5602		-1.6909	-1.8764		1.6561	0.8848		-1.7763	-0.3097
1.8293	1.2294		-1.6849	-0.7796		1.6576	-0.9989		-1.7744	-0.4626
1.8467	0.8193		-1.684	-2.0542		1.6586	-0.4507		-1.7738	-0.7244
1.8498	1.2591		-1.6811	-1.9646		1.6593	0.1623		-1.7678	0.3835
1.8528	1.1711		-1.6799	-1.2361		1.662	0.6791		-1.7676	-1.4557
1.8554	1.7912		-1.6789	-0.6833		1.6722	1.1687		-1.7649	-1.2752
1.8571	-0.3003		-1.6786	-0.7021		1.6818	-0.0711		-1.7647	-1.229
1.8589	1.2004		-1.6768	-1.3633		1.6823	0.8011		-1.7641	0.6865
1.8871	0.3728		-1.6762	1.6645		1.6828	1.239		-1.7633	-1.3406
1.8873	0.5626		-1.6697	-0.9929		1.6906	2.1025		-1.7618	-0.2609
1.891	0.4398		-1.6684	-2.5521		1.6948	1.1514		-1.7603	-1.0059
1.8917	-0.4348		-1.6678	0.0996		1.6949	2.2726		-1.7595	-0.1963
1.907	-0.0991		-1.6651	-0.7105		1.6956	1.5544		-1.7586	-0.1823
1.914	-0.1954		-1.6589	-0.2231		1.7032	0.879		-1.7563	-0.4569
1.9162	0.6958		-1.6577	1.9011		1.7079	0.8844		-1.7543	-0.9046
1.924	3.2405		-1.6495	-0.2058		1.7093	1.0161		-1.7528	-0.1254
1.9244	2.0264		-1.6494	-1.6658		1.7183	1.1536		-1.7525	-1.5645
1.927	0.2648		-1.6456	-2.2844		1.7205	0.7421		-1.7525	-0.5603
1.9282	0.3124		-1.6456	-0.623		1.7235	-0.8884		-1.7499	-0.823
1.9313	0.0608		-1.6455	-0.2719		1.7238	1.1447		-1.7463	-0.6786
1.9337	-0.5307		-1.6392	0.2836		1.7244	2.1856		-1.7453	-1.2857
1.9416	3.3825		-1.6297	-0.1366		1.7255	0.4493		-1.7443	-0.9091
1.9423	0.6252		-1.6285	-1.5269		1.7264	1.8504		-1.7436	-0.3366
1.9449	1.3574		-1.6283	-0.3309		1.728	1.8887		-1.7429	-0.9236
1.9513	1.4551		-1.6266	-1.5545		1.7316	1.4183		-1.7423	-0.7467
1.9593	1.6736		-1.6262	-1.5597		1.7329	1.8696		-1.7423	-0.2707
1.9679	0.1996		-1.6205	0.638		1.7336	1.3454		-1.7415	-0.399
1.9682	1.3742		-1.6202	-2.0844		1.7381	0.25		-1.7388	-0.5013
1.9694	1.1654		-1.615	-2.1703		1.7411	0.9626		-1.7388	-1.3044
1.972	1.0249		-1.6145	-0.9748		1.7412	2.2938		-1.7368	-1.1503
1.9762	0.8004		-1.6132	-2.3436		1.7417	1.6761		-1.7344	-0.0569
1.9765	0.5851		-1.6103	-0.9368		1.7426	1.3077		-1.7332	-0.6659
1.9822	0.8676		-1.6099	0.1913		1.7439	0.8204		-1.7184	-1.9864
1.9826	0.8233		-1.6071	-1.2428		1.7445	0.8674		-1.7181	-0.6471
1.9907	2.0108		-1.6047	-0.0856		1.759	-0.191		-1.7167	-0.6475
1.9907	-1.5581		-1.604	-0.2582		1.7601	-0.8057		-1.7141	-0.2684
1.9923	-0.6185		-1.6029	-0.6399		1.7607	1.4754		-1.7126	-1.732
1.9923	2.5408		-1.6008	-0.6122		1.7645	1.031		-1.7099	-0.4215
2.0025	0.2896		-1.6003	0.2453		1.7729	1.0011		-1.7096	-0.609
2.0042	0.0976		-1.5969	-0.532		1.7739	2.0241		-1.7071	-0.3254
2.014	3.1389		-1.5944	-0.8559		1.7745	2.0953		-1.7041	-0.2749
2.019	2.1208		-1.5903	-1.2078		1.7761	-0.4287		-1.7035	-1.1257
2.0206	-0.0773		-1.5811	-1.5249		1.7777	2.8141		-1.7029	-1.1076
2.0285	0.4634		-1.5802	0.0517		1.7834	0.1361		-1.7021	0.09
2.0306	1.1543		-1.5802	0.0254		1.7853	-2.559		-1.7003	0.2006
2.033	1.7535		-1.5795	-1.6947		1.786	0.9923		-1.6997	-0.3763
2.0476	1.1466		-1.5757	-0.1799		1.7871	1.3891		-1.6977	-0.0669
2.0491	2.6882		-1.5756	-0.1676		1.7875	1.2742		-1.6962	-0.1392
2.0492	3.4276		-1.5752	-0.9369		1.791	1.121		-1.6949	0.4467
2.0555	0.1086		-1.5731	-2.0222		1.796	-0.4108		-1.6943	-0.4974
2.0588	0.1387		-1.5729	0.0050142		1.8003	1.7779		-1.6894	0.2154
2.0661	0.4255		-1.5704	-1.1246		1.815	1.3753		-1.6884	-0.5133
2.0674	1.3393		-1.5697	-0.9258		1.8162	2.0069		-1.6789	-1.6167
2.0693	0		-1.5692	-0.1633		1.8183	0.8739		-1.6755	-1.1342
2.0798	1.4862		-1.5685	-0.2992		1.82	2.3085		-1.6752	2.782e-06
2.0835	0.4505		-1.5678	-0.5256		1.8206	0.5418		-1.673	-0.069
2.0845	1.8911		-1.5666	-1.2167		1.824	0.8232		-1.6705	-0.2113
2.109	-2.1125		-1.562	0.1783		1.8271	0.5908		-1.6666	-1.2776
2.1164	1.0835		-1.5598	-1.2342		1.829	1.3446		-1.6664	-0.5788
2.1352	0.5575		-1.5598	-0.3928		1.8292	0.4193		-1.6651	0.0235
2.1355	2.3435		-1.5591	-0.6829		1.83	1.9538		-1.6643	-1.2501
2.1356	1.623		-1.5539	-0.5478		1.8321	0.1462		-1.6639	-2.8168
2.1402	1.3709		-1.5531	-0.2488		1.8366	0.0005841		-1.6637	-0.0839
2.1448	0.1334		-1.5524	-1.3532		1.8382	-0.1977		-1.6629	0.527
2.1487	0.8266		-1.5521	-0.5535		1.8385	1.9717		-1.6603	-1.3278
2.1548	1.2031		-1.5504	-1.5138		1.8398	1.261		-1.6582	-1.4
2.1619	1.4664		-1.548	-0.424		1.8406	1.515		-1.6545	-0.3232
2.1725	0.7518		-1.5467	-0.1122		1.8448	1.8101		-1.6543	0.8536
2.2028	2.9153		-1.5422	-1.8246		1.8455	1.209		-1.6505	-1.1963
2.2082	1.6111		-1.5421	-0.584		1.8463	1.7602		-1.6479	-0.7701
2.2172	1.8132		-1.542	-2.2353		1.8467	0.7661		-1.646	-0.8665
2.2191	0.1309		-1.5407	-0.0075563		1.8556	1.6028		-1.6409	-1.3585
2.2331	1.7625		-1.5368	-0.8668		1.8637	1.405		-1.6404	-0.8806
2.2406	1.336		-1.5368	-0.173		1.8676	0.1572		-1.6403	-0.1785
2.2417	2.4432		-1.5324	-1.3162		1.8719	1.4321		-1.6403	0.0492
2.2475	1.1235		-1.5287	-2.0903		1.8768	0.2507		-1.6393	-0.9669
2.2593	-0.2971		-1.5273	-0.4501		1.8783	0.634		-1.6389	-0.6096
2.2616	4.1629		-1.5225	-1.7152		1.8801	0.9073		-1.6369	-0.647
2.2658	2.0828		-1.522	0.1584		1.8865	-0.0020179		-1.6308	-1.3851
2.266	1.0738		-1.5205	-0.6461		1.8889	2.6198		-1.6298	-0.2227
2.2756	-0.0679		-1.5198	-0.978		1.8987	1.4639		-1.6279	-2.2469
2.2887	-2.621		-1.5188	-0.7551		1.9054	2.004		-1.6275	-1.0508
2.2938	0.1849		-1.5181	-1.0026		1.9086	0.5443		-1.6268	0.1416
2.2948	0.6678		-1.5177	-0.4915		1.9102	2.5431		-1.6255	-1.1632
2.2966	-1.2613		-1.5174	-1.4314		1.9142	2.4107		-1.625	-0.0068785
2.2982	0.7967		-1.5157	-0.1012		1.9202	1.2702		-1.6249	-0.8833
2.3188	0.5729		-1.5155	-1.3463		1.9216	1.8345		-1.6241	0.1731
2.3189	1.5239		-1.5137	-1.9049		1.9286	1.7431		-1.6235	-0.2144
2.3268	1.4724		-1.5124	-1.3332		1.9291	1.6665		-1.6192	-0.3924
2.3285	0.6065		-1.5107	0.3646		1.9319	1.5558		-1.6179	0.0539
2.3435	1.568		-1.5103	-0.0088896		1.9337	0.6772		-1.6175	-0.5184
2.3486	3.317		-1.5078	-0.6302		1.9343	0.9632		-1.6174	-1.4024
2.3507	1.5461		-1.5075	-1.2318		1.9353	1.0741		-1.6171	-1.253
2.3532	2.5235		-1.5064	-1.0874		1.9395	1.5531		-1.6157	0.2799
2.3564	-0.4882		-1.5051	-1.2699		1.9409	2.4236		-1.6114	-1.5548
2.3609	1.5699		-1.5036	-1.253		1.9436	1.659		-1.6109	0.7439
2.3614	-1.2303		-1.5	-0.2633		1.9469	0.1132		-1.6108	-0.2095
2.3701	2.6184		-1.4986	-0.7791		1.9508	0.755		-1.6096	-0.2268
2.4052	0.5784		-1.4977	-1.2969		1.9569	1.6872		-1.6064	-0.7604
2.41	2.3071		-1.4976	0.7928		1.9678	0.0964		-1.606	-0.5548
2.4207	0.8307		-1.4952	-0.5467		1.9679	0.0248		-1.6023	-2.1338
2.435	1.6532		-1.4933	-0.5948		1.9696	0.3946		-1.6008	-2.1494
2.4462	2.0557		-1.4932	-1.0475		1.973	1.9375		-1.5987	0.0717
2.4493	0.599		-1.4921	-1.0553		1.9762	0.9052		-1.5965	-0.8635
2.4555	2.6263		-1.4921	-0.0768		1.9792	1.2767		-1.5941	-0.0531
2.4615	1.8682		-1.4904	-2.6674		1.9795	0.483		-1.5904	-1.5772
2.4638	1.3301		-1.489	-0.9783		1.9796	4.3518		-1.5899	-0.6785
2.4666	1.0742		-1.4884	-0.1133		1.9859	0.8948		-1.5896	-0.0117
2.4789	1.9281		-1.4868	-1.483		1.9866	1.1182		-1.5885	-0.346
2.4831	-1.2679		-1.4847	-1.0101		1.9893	1.3843		-1.5875	0.0439
2.5046	1.9398		-1.4779	-0.4317		1.9927	0.5949		-1.5872	-0.5758
2.5115	-0.0883		-1.4752	0.2945		1.9931	1.4152		-1.587	-1.5314
2.5199	0.8063		-1.4739	-1.035		1.9938	2.5324		-1.5866	-0.3015
2.5314	1.227		-1.4719	-0.446		1.9946	1.8541		-1.5835	-0.7643
2.5352	0.7316		-1.4691	-0.8103		1.9984	1.3253		-1.5834	0.0604
2.5455	0.6264		-1.4687	-1.4382		2.0006	2.6254		-1.5826	-0.5146
2.5821	1.3228		-1.4657	-0.6059		2.0043	2.2729		-1.5818	-0.7551
2.5854	0.4023		-1.4641	-1.1434		2.0069	2.1378		-1.5762	-0.9608
2.5915	2.5282		-1.4597	-0.8429		2.0097	-1.3707		-1.576	-0.1333
2.5962	0.4328		-1.4592	0.9056		2.0116	1.8349		-1.5745	-0.4019
2.5982	0.9021		-1.4585	-0.8599		2.0124	1.6897		-1.5736	-1.3043
2.5983	1.112		-1.4574	-1.0412		2.016	1.786		-1.5703	-1.1891
2.6009	0.8248		-1.4572	-1.1593		2.0165	0.764		-1.5687	-0.959
2.6029	1.5162		-1.4564	-1.0015		2.0186	-0.1119		-1.5685	-0.4294
2.6251	1.574		-1.4556	-1.8513		2.022	1.8309		-1.5676	-1.0111
2.6279	2.4506		-1.4528	-1.369		2.0247	2.3492		-1.5663	-0.1842
2.6304	1.2919		-1.45	-0.8136		2.0261	0.8935		-1.5613	-1.7446
2.6415	0.3407		-1.45	-0.617		2.0318	2.1784		-1.5576	-0.194
2.6547	-1.5665		-1.4482	-1.1961		2.033	-0.65		-1.5492	-1.182
2.665	0.5548		-1.4478	0.0183		2.0333	-1.3744		-1.5466	-0.0327
2.6724	2.2504		-1.4476	-0.4722		2.0349	1.752		-1.544	-1.1416
2.6847	1.3106		-1.4447	-1.1987		2.035	1.3823		-1.5419	-0.7354
2.6855	1.4352		-1.4443	-0.3152		2.0372	1.4097		-1.5412	-0.424
2.6867	-0.397		-1.4434	-1.8231		2.0386	2.3148		-1.5401	-1.3082
2.6907	0.0264		-1.4409	-0.4707		2.0411	1.3827		-1.5387	1.2458
2.702	0.3062		-1.4397	-1.208		2.0427	-0.054		-1.5365	0.5306
2.7146	3.5243		-1.4393	-0.9488		2.0438	1.3537		-1.5364	0.0359
2.74	1.5258		-1.4385	-1.866		2.0443	0.7579		-1.5348	-0.7465
2.7476	2.7246		-1.4369	0.9247		2.0444	2.5557		-1.5307	-0.2652
2.7725	2.089		-1.4338	-0.5606		2.053	1.8077		-1.5296	-0.2988
2.7797	-0.7151		-1.433	-1.1286		2.0665	1.2594		-1.5281	-0.0758
2.7923	1.5713		-1.4264	-0.2538		2.0866	1.3462		-1.5271	-1.5989
2.8049	1.8326		-1.4246	-0.9927		2.0911	2.2105		-1.5269	0.1135
2.8143	0.5113		-1.4228	-0.9144		2.0917	2.3035		-1.5227	0.4398
2.8212	3.0344		-1.4213	-1.7248		2.0938	1.8727		-1.5217	-0.4863
2.8357	1.3309		-1.4188	-1.1509		2.096	2.2595		-1.5205	-0.6842
2.8465	1.3813		-1.4125	-2.0749		2.0987	0.7446		-1.5199	-1.5058
2.8502	0		-1.4122	-1.4687		2.1024	0.6276		-1.5194	0.1668
2.8656	0.4182		-1.412	-0.4909		2.1033	0.9709		-1.5184	0.2432
2.87	1.8852		-1.4112	0.4682		2.1041	1.2599		-1.5147	0.0627
2.8966	0.1939		-1.4079	-0.6512		2.1059	1.8702		-1.514	0.5079
2.9035	0.8483		-1.4054	0.8556		2.1088	0.5283		-1.5107	-0.977
2.9114	2.1218		-1.4045	-0.8774		2.1141	-0.8701		-1.5087	-0.3696
2.9122	1.2472		-1.403	-1.0448		2.1144	3.303		-1.5081	-0.7637
2.9188	0.0509		-1.3987	-0.9308		2.1204	3.9459		-1.5041	-0.1213
2.9683	1.1304		-1.3967	-0.1345		2.1227	1.6561		-1.501	0.6868
3.035	0.1511		-1.3962	-0.7414		2.1235	1.1264		-1.5002	0.9239
3.0478	0.6345		-1.3945	-0.3531		2.1291	1.9508		-1.4992	-1.2644
3.059	-1.665		-1.3942	-1.2107		2.1305	1.0579		-1.4985	-0.819
3.071	0.0029922		-1.3934	0.9006		2.1322	-0.0055944		-1.4983	-0.3303
3.0875	-0.3131		-1.3925	-1.4657		2.1415	2.5421		-1.4979	-0.0558
3.0901	1.2082		-1.3916	-0.1452		2.1438	2.39		-1.4979	-0.0646
3.1043	1.1775		-1.3877	-1.0738		2.1511	1.3523		-1.4974	-1.5768
3.1051	0.9998		-1.3847	-0.2193		2.1529	0.4012		-1.497	-0.6297
3.1578	0.6014		-1.3843	-0.7084		2.1569	2.6705		-1.4956	-1.0454
3.2077	2.2466		-1.3814	-0.5153		2.1691	3.0065		-1.4937	-1.0815
3.2451	1.7118		-1.3797	-1.4339		2.1711	1.321		-1.4914	-0.5127
3.2462	0.5408		-1.3795	0.7276		2.1731	2.2211		-1.4905	-1.1764
3.3355	1.3342		-1.3788	-0.4887		2.1749	0.4754		-1.4893	-0.0428
3.3597	0.6274		-1.3762	-1.7333		2.1776	0.592		-1.4861	-0.3431
3.3911	2.6264		-1.3757	-1.6891		2.1777	0.9324		-1.4855	-0.4941
3.4333	0.161		-1.3752	0.283		2.1784	0.9541		-1.4849	-1.054
3.6561	0.2477		-1.3748	-0.8765		2.1793	2.5334		-1.483	-0.546
3.6702	1.7527		-1.3719	-0.7306		2.1798	0.6817		-1.4823	-0.4169
3.8479	3.3934		-1.3711	-0.5923		2.1817	1.1211		-1.48	0.0649
3.8514	1.7389		-1.3704	-0.208		2.1843	1.5089		-1.4779	-1.2455
3.8586	2.5602		-1.3691	-1.1396		2.1889	0.8954		-1.4777	-1.3583
3.9307	0.2193		-1.3684	-1.5381		2.1908	1.6405		-1.477	-1.4067
3.9828	2.4119		-1.3633	-1.6241		2.1925	2.5309		-1.4759	-0.1916
4.0179	1.5804		-1.3622	-0.9461		2.1942	4.8804		-1.4723	-0.0702
4.3626	1.1856		-1.3605	-1.169		2.1956	2.3976		-1.4705	-0.2539
4.4212	0.3646		-1.3568	-1.3218		2.1971	1.8078		-1.4702	-1.0163
4.6269	0.774		-1.3567	-0.4164		2.1973	1.3603		-1.4698	-3.6307
4.6791	1.0053		-1.3544	-1.0747		2.1977	1.5975		-1.4692	-0.3525
4.7552	0.0455		-1.3492	-0.6165		2.2006	4.7396		-1.4688	-0.399
4.7846	4.7711		-1.3488	0.0811		2.202	2.6876		-1.4652	-0.6061
5.0432	1.3791		-1.3474	-1.3462		2.2033	1.5721		-1.4643	-0.014
5.1992	0		-1.3467	-1.1459		2.2066	0.8211		-1.4629	-0.332
5.5228	2.7893		-1.3445	-0.376		2.2079	3.3566		-1.4568	-1.1342
5.6072	0		-1.3436	-0.0252		2.2092	1.8443		-1.4541	-0.5443
5.9697	0.8035		-1.3431	-2.1934		2.2107	1.388		-1.4529	-1.7525
6.5604	-0.8043		-1.3424	-0.7368		2.2138	0.6472		-1.4507	-0.8445
6.5991	1.2271		-1.3411	-1.7711		2.2142	3.5878		-1.4507	-0.4021
7.0624	-0.1978		-1.3396	-1.1137		2.2149	1.8615		-1.4438	-0.8456
7.3668	0.3195		-1.3394	-1.0196		2.2187	1.0149		-1.4435	-0.7118
7.5799	-0.7074		-1.3357	-1.4082		2.2188	1.8795		-1.4427	0.5575
-1.355	-6.1248		-1.3344	-0.6955		2.2191	2.1739		-1.4416	-0.1477
-0.8593	-4.6916		-1.3342	-1.2398		2.2223	0.1616		-1.4393	0.0699
-0.538	-4.6656		-1.3341	-1.012		2.2244	1.8033		-1.4376	-0.7985
-0.0889	-4.5865		-1.3335	-1.0213		2.2302	1.644		-1.4361	-0.6566
0.0258	-4.5233		-1.3325	-1.0293		2.2333	3.1003		-1.4345	-0.3333
-1.1056	-3.9334		-1.3316	-1.0786		2.2381	2.7539		-1.4343	-0.199
-0.3315	-3.9203		-1.3314	-0.8228		2.2387	2.1723		-1.434	-1.1342
0.0746	-3.7943		-1.3297	-0.7257		2.241	-3.0334		-1.4328	-1.8845
-0.345	-3.645		-1.3246	-0.5309		2.2421	2.0963		-1.431	-1.1392
-0.5517	-3.5811		-1.3243	0.5644		2.2506	3.5331		-1.4298	-1.9379
-0.5865	-3.57		-1.3238	0.7686		2.2511	2.2689		-1.4294	-1.4051
0.3768	-3.519		-1.3235	1.1223		2.2534	2.5748		-1.4288	1.3874
-0.8926	-3.3504		-1.3224	-1.3453		2.2577	1.3176		-1.4275	-0.766
-1.6037	-3.3402		-1.3223	-1.5175		2.2581	0.8128		-1.4259	-2.1663
-0.3113	-3.3324		-1.3195	-1.0011		2.2599	1.1193		-1.4251	-0.6662
-0.4102	-3.3158		-1.3192	-1.1697		2.2614	1.4644		-1.4234	-1.3675
-2.1048	-3.299		-1.3186	-1.2		2.2615	0.4656		-1.4231	-0.9926
1.2422	-3.2094		-1.3151	-0.2879		2.2617	2.7836		-1.4218	-0.2333
0.6049	-3.1939		-1.3131	-0.7699		2.2625	1.897		-1.4189	-0.6317
-0.6036	-3.1345		-1.3125	-1.9989		2.2652	1.115		-1.4173	-4.3311
0.3156	-3.1322		-1.3109	0.867		2.2698	2.0655		-1.4171	-1.3492
2.2391	-3.0317		-1.3081	-1.2946		2.2704	1.4388		-1.4156	-0.6917
-1.1217	-2.9889		-1.3074	-0.3734		2.272	1.776		-1.4155	-0.0306
-0.2248	-2.9509		-1.3069	0.9402		2.272	1.8695		-1.4145	-0.6134
-1.2801	-2.9477		-1.3043	-0.8548		2.274	1.1644		-1.4137	-0.8342
-0.5594	-2.9213		-1.3006	-0.4595		2.2747	1.9044		-1.4133	-0.0764
-2.1506	-2.884		-1.2991	0.9193		2.2749	1.8397		-1.4121	0.2746
-0.4345	-2.8822		-1.2968	-1.0689		2.2752	1.7232		-1.412	-0.8058
-1.6707	-2.779		-1.2955	-0.1126		2.2818	2.2642		-1.4112	-0.7232
1.1744	-2.7437		-1.2951	0.1023		2.285	1.6906		-1.4066	-1.069
-1.5032	-2.7082		-1.2897	-0.7577		2.2877	2.1166		-1.4063	-0.5133
0.3724	-2.6982		-1.2886	-0.8294		2.2879	-0.5284		-1.4055	0.2781
-0.2986	-2.6735		-1.2882	-1.144		2.2885	1.0918		-1.405	-1.1931
-0.673	-2.6551		-1.2873	-1.4718		2.2895	1.0134		-1.4038	0.0115
-0.4323	-2.5777		-1.2872	-0.0812		2.2905	1.5401		-1.4035	-1.206
0.2814	-2.5533		-1.2859	-0.4047		2.2927	2.9016		-1.4035	-2.1189
-1.0067	-2.5274		-1.284	0.0207		2.2929	2.4688		-1.4025	-0.3284
-1.4766	-2.5231		-1.2837	-0.8664		2.2971	2.458		-1.4019	-0.4797
-0.5787	-2.4776		-1.2835	-0.9643		2.2996	2.9224		-1.4013	-0.0886
0.9684	-2.4746		-1.2832	-0.922		2.3004	0.9536		-1.4007	-0.5239
-0.523	-2.4572		-1.2826	-0.8796		2.3068	1.6503		-1.3935	-0.9938
-0.5376	-2.4316		-1.2793	-1.198		2.3128	1.1397		-1.3931	-1.2194
-0.8146	-2.4084		-1.2768	-1.2765		2.3128	2.3485		-1.3923	1.5086
0.9755	-2.395		-1.2767	-1.0687		2.3135	1.0918		-1.3912	-0.2977
-2.1616	-2.3622		-1.2767	-0.6899		2.3144	1.3009		-1.3888	-0.1122
-0.7066	-2.3578		-1.2757	-0.6811		2.3177	1.1336		-1.3878	-0.9545
0.8089	-2.344		-1.2754	-0.6382		2.3188	2.6446		-1.3873	-0.5793
-0.5723	-2.3333		-1.2744	-0.5897		2.3189	1.0463		-1.3871	-0.8424
-1.2319	-2.3153		-1.2735	-1.1832		2.324	-0.4174		-1.3865	-1.1073
0.3645	-2.3058		-1.2718	-0.7007		2.3241	1.8785		-1.3862	-0.3997
0.4684	-2.2833		-1.2716	2.5461		2.3251	2.2844		-1.3853	-0.9096
0.3661	-2.28		-1.2709	-1.2866		2.3282	1.4311		-1.3846	-1.291
-1.1181	-2.2293		-1.2698	0.0294		2.3286	-2.9495		-1.3841	-0.6004
-0.7156	-2.2273		-1.2686	-0.5054		2.3305	0.2146		-1.3829	-0.447
-0.1722	-2.2241		-1.2678	-0.3541		2.3367	1.7901		-1.3827	0.3959
-0.0931	-2.2149		-1.2675	-1.5191		2.3378	5.4229		-1.3797	-0.371
-0.2191	-2.1921		-1.2662	0.273		2.3381	4.0213		-1.3792	0.2422
0.9558	-2.1742		-1.2658	-0.377		2.3409	2.7714		-1.3762	-0.2857
-0.5891	-2.1716		-1.2649	-0.9122		2.3438	1.8028		-1.376	0.1589
1.0442	-2.1677		-1.2641	-0.9879		2.3438	3.4147		-1.3756	-0.5779
-0.544	-2.1666		-1.2633	-0.3762		2.353	2.8374		-1.3726	-0.1101
-0.0463	-2.1215		-1.2607	1.8618		2.3532	0.1489		-1.3705	-0.1514
0.1696	-2.1195		-1.2601	-1.499		2.3564	3.2236		-1.37	-1.4853
-0.8993	-2.0924		-1.259	-0.4645		2.3572	2.499		-1.3674	-0.7362
-0.4738	-2.0646		-1.2564	-0.6438		2.3604	3.9704		-1.3661	0.3176
-1.1446	-2.0614		-1.2564	-0.1494		2.3634	3.3193		-1.3649	-0.3001
-1.0776	-2.0487		-1.2557	0.6789		2.3651	1.6456		-1.3644	-1.065
0.509	-2.048		-1.2553	-1.0848		2.3695	1.0516		-1.3602	-1.0126
-1.3302	-2.0422		-1.2551	0.0379		2.3729	2.7987		-1.3588	-0.8319
0.0597	-2.0411		-1.254	-0.6802		2.3739	-0.7188		-1.3554	-1.2188
-0.99	-2.032		-1.2532	-0.4348		2.3749	3.2617		-1.3544	-0.481
-0.8357	-2.0135		-1.2499	0.1136		2.3817	1.8749		-1.3543	-0.673
-0.6523	-1.9954		-1.2471	-0.8607		2.3829	3.517		-1.3541	-1.323
-0.7544	-1.9953		-1.2456	0.1681		2.3834	0.9162		-1.3539	-0.0521
-0.6428	-1.9774		-1.2439	0.5551		2.39	-2.0139		-1.3534	-1.0265
-1.0035	-1.965		-1.2425	-1.0277		2.3949	0.5513		-1.3517	-1.9274
-1.1045	-1.9621		-1.2422	-1.4493		2.3956	-0.6367		-1.3488	-1.1374
-0.2098	-1.9598		-1.2422	-0.3101		2.4068	1.3031		-1.348	-1.5722
0.3357	-1.9519		-1.2412	-0.5277		2.407	2.2262		-1.3476	-0.6744
0.1678	-1.9298		-1.2412	-0.1793		2.4078	3.54		-1.3475	-0.7551
-0.7875	-1.8873		-1.2394	-1.2189		2.4081	2.0208		-1.3461	-0.7841
0.2291	-1.8864		-1.2392	0.0276		2.4093	2.1474		-1.3458	-0.2982
-1.243	-1.8725		-1.2369	-0.0719		2.4118	0.9948		-1.3452	0.3164
-0.8083	-1.8306		-1.2346	-0.091		2.419	1.5502		-1.342	-0.2774
0.7863	-1.8256		-1.2333	-0.3738		2.4205	2.1146		-1.3389	-1.1762
-0.1272	-1.8255		-1.2329	-0.5905		2.421	1.3213		-1.3379	-0.1188
-0.0598	-1.8144		-1.23	-0.969		2.4266	0		-1.3375	-1.0008
-0.9913	-1.7717		-1.2279	-0.7069		2.4352	-1.0531		-1.3354	0.5898
1.1591	-1.7683		-1.2275	0.1077		2.436	2.5428		-1.3353	-0.9922
0.5125	-1.7559		-1.2253	0.2393		2.4389	1.9341		-1.3339	0.0143
-0.6776	-1.7537		-1.2229	-0.9571		2.4402	3.0683		-1.3329	0.2165
-0.5515	-1.7501		-1.2221	-0.866		2.4418	4.4978		-1.3327	0.2406
-0.528	-1.747		-1.2211	-0.5446		2.4438	0.6683		-1.3321	-0.4836
0.1232	-1.7285		-1.2208	0.218		2.4485	2.3945		-1.3321	-0.6766
-0.3953	-1.7039		-1.2203	0.0457		2.4519	1.3999		-1.3303	-0.0965
0.5887	-1.7027		-1.2192	-0.1585		2.4556	1.6169		-1.3268	0.1297
-0.8899	-1.6984		-1.2188	-1.0046		2.4564	1.6241		-1.326	-1.1189
0.1896	-1.6904		-1.218	-0.5966		2.4576	2.3784		-1.3246	0.2396
-0.6338	-1.668		-1.2171	-0.9037		2.4594	2.3789		-1.3245	0.0312
-0.3969	-1.6661		-1.2169	-1.0915		2.464	-0.6446		-1.324	0.1235
-0.5565	-1.6636		-1.2115	-0.7692		2.4652	2.6524		-1.3238	-0.6885
-0.7784	-1.6619		-1.2111	0.4842		2.4685	2.5212		-1.3226	0.0324
-0.3013	-1.6539		-1.2065	-0.891		2.4695	1.1131		-1.321	0.2351
-0.6159	-1.6385		-1.204	-0.1221		2.471	0.8239		-1.32	-0.7247
-0.023	-1.6334		-1.1985	-2.0733		2.4711	1.5854		-1.3184	-1.3776
-0.2204	-1.6239		-1.198	-1.2747		2.4748	0.3543		-1.3153	-0.9553
-1.119	-1.5837		-1.1969	0.1672		2.4758	2.9981		-1.3148	-0.9137
0.1412	-1.5775		-1.1962	-1.3271		2.4789	2.8264		-1.3129	-0.3803
0.3694	-1.5736		-1.1937	-1.1917		2.4857	0.7719		-1.3126	-0.8351
-0.0861	-1.5729		-1.1937	-0.033		2.486	0.85		-1.312	-0.1645
-1.4426	-1.5632		-1.1927	-0.5241		2.4901	1.1192		-1.3118	-1.6556
0.5436	-1.5435		-1.1887	-1.0908		2.4924	2.3652		-1.3096	-1.8547
-0.4736	-1.5388		-1.188	0.1454		2.4936	1.8512		-1.309	-1.5299
-0.1052	-1.5181		-1.1877	-1.1977		2.4937	0.9492		-1.308	0.0125
-0.7058	-1.4994		-1.1877	-0.7174		2.5081	4.068		-1.3076	-1.2107
0.3477	-1.4957		-1.1856	0.23		2.5155	2.2712		-1.3073	0.1469
-1.1781	-1.4907		-1.1852	-0.6429		2.5164	2.4035		-1.307	-0.1261
-0.8422	-1.4748		-1.1826	-0.9667		2.52	1.7946		-1.3058	-0.8926
-0.3573	-1.4624		-1.1809	-0.6846		2.5214	1.6819		-1.3052	-0.6424
-0.9181	-1.4614		-1.1803	-0.2912		2.5221	1.9293		-1.3051	-0.5658
0.4122	-1.4588		-1.1803	-0.9581		2.5229	1.2062		-1.3032	-2.7954
-0.6583	-1.4409		-1.1798	-0.4068		2.5234	-0.0493		-1.303	-0.4075
0.6256	-1.4272		-1.1797	-0.3014		2.5261	1.6043		-1.3026	-0.2466
0.3082	-1.4205		-1.1767	-0.8397		2.5266	1.1868		-1.3013	0.136
-0.4264	-1.4202		-1.1766	-0.8561		2.5321	0.828		-1.3003	0.4886
-0.464	-1.4112		-1.171	-1.2544		2.5341	1.7001		-1.3	-0.63
-1.1851	-1.405		-1.1701	-0.0529		2.5387	1.2417		-1.2983	-0.1706
-0.669	-1.4045		-1.168	-0.2904		2.5415	3.3969		-1.2974	0.0554
1.1101	-1.3925		-1.1665	-0.2961		2.5421	0		-1.2955	0.0827
0.005031	-1.3921		-1.1657	0.0637		2.5436	-0.4905		-1.2947	-1.07
0.2919	-1.3615		-1.1654	-1.1551		2.5527	2.2332		-1.2943	-0.2177
0.1445	-1.3563		-1.1652	-1.2604		2.5536	1.4132		-1.2935	-1.5548
-0.8121	-1.3459		-1.1648	-1.463		2.5557	2.1105		-1.2922	-1.8124
-0.708	-1.3395		-1.1644	0.5128		2.5591	1.2171		-1.2919	-0.8069
-0.6791	-1.3382		-1.1626	-1.1275		2.5598	2.2309		-1.2915	-0.1501
-0.3462	-1.3323		-1.1626	-0.4354		2.5599	2.2261		-1.291	-0.6784
-0.022	-1.3277		-1.1598	-1.1664		2.5611	1.129		-1.2909	0.0084351
-0.518	-1.3264		-1.1592	-0.4268		2.5627	0.6603		-1.2907	-0.527
-0.1775	-1.3223		-1.1583	-1.1394		2.566	0.9151		-1.2889	-0.7597
0.1502	-1.2984		-1.1525	-1.078		2.5695	3.0945		-1.2878	-1.3766
0.2654	-1.2955		-1.1513	-0.4367		2.5709	0.7988		-1.2874	0.3987
0.5998	-1.2931		-1.1494	-0.8361		2.5713	1.8088		-1.2874	0.2431
-0.7089	-1.2874		-1.1488	-0.3363		2.573	2.1406		-1.2849	-0.6467
-0.1826	-1.2821		-1.1439	-0.672		2.5776	-1.4563		-1.2834	-1.14
-0.38	-1.2796		-1.1407	-0.5348		2.5831	3.4073		-1.2833	-0.9317
-0.1159	-1.274		-1.1399	-0.5893		2.5867	0.9009		-1.2813	-1.2704
0.1808	-1.2694		-1.1393	-1.3833		2.5922	2.2473		-1.2808	0.3464
0.5254	-1.2662		-1.1392	0.0832		2.6021	-0.8851		-1.2803	-0.1613
-0.4247	-1.255		-1.1391	-1.1834		2.6082	2.8585		-1.2795	0.3242
0.029	-1.2527		-1.139	-0.6415		2.6126	3.6186		-1.278	-0.2343
-0.1342	-1.2437		-1.1387	-0.6674		2.614	-0.2235		-1.2751	-0.3099
0.0983	-1.2296		-1.1385	-1.0354		2.6207	2.4466		-1.2749	-0.683
0.4164	-1.2265		-1.1364	-0.3002		2.636	0.9587		-1.2719	-0.1102
-0.7055	-1.2257		-1.1351	0.2503		2.6406	-0.4008		-1.2712	-0.1686
0.0349	-1.2196		-1.1346	-0.0629		2.6418	2.975		-1.2711	-0.8538
-0.7161	-1.2192		-1.1343	-0.7792		2.6429	0.1653		-1.2695	-0.0692
0.0015994	-1.2169		-1.1336	-0.2808		2.6451	0.632		-1.2695	0.1122
0.1294	-1.2162		-1.1323	0.0115		2.647	2.7727		-1.2674	-0.7502
0.0624	-1.2056		-1.1311	-0.9572		2.6542	1.7399		-1.2672	-1.0218
-0.9805	-1.2049		-1.1302	-0.3849		2.6569	2.9898		-1.2636	-0.9142
0.259	-1.2037		-1.1292	-1.2114		2.6593	3.4784		-1.2622	-0.5297
0.8124	-1.1976		-1.128	-0.2025		2.661	3.3924		-1.2616	0.65
-0.1957	-1.1959		-1.1279	-0.5814		2.6633	-0.5544		-1.2615	-2.2386
-0.2303	-1.1911		-1.1267	-0.4574		2.6642	0.8728		-1.2606	-0.5346
0.3424	-1.189		-1.1265	-0.423		2.6665	4.0793		-1.2585	-0.4812
-0.1377	-1.1883		-1.1265	-0.3522		2.6711	2.007		-1.2577	-1.2099
-0.1694	-1.1876		-1.1265	-0.8105		2.6762	2.3217		-1.2575	-0.1128
-0.3292	-1.1875		-1.1251	-0.263		2.6769	1.864		-1.2562	0.0357
-0.136	-1.1782		-1.1221	-0.7301		2.6835	-1.1148		-1.255	-0.9172
-0.0084255	-1.1733		-1.1216	-0.7086		2.6899	2.3697		-1.2546	-0.1135
-0.2263	-1.1704		-1.1215	-1.5887		2.6939	3.7108		-1.2541	-0.3659
-0.2511	-1.1689		-1.1208	-1.2792		2.697	1.6754		-1.2531	-0.4254
-0.158	-1.1652		-1.1197	-0.5342		2.6976	1.336		-1.2531	-0.3382
0.0939	-1.1588		-1.1184	0.5099		2.7006	3.5056		-1.2526	-1.1749
0.8096	-1.1586		-1.1149	-1.1102		2.7052	2.1541		-1.2525	-0.9425
0.0474	-1.1582		-1.1147	-2.3734		2.7062	1.6248		-1.2522	-0.1084
-0.6552	-1.1582		-1.1137	-0.3282		2.7071	2.8962		-1.2519	-1.2533
-0.1726	-1.1572		-1.1135	-0.9609		2.7129	3.4278		-1.2514	0.1347
0.0955	-1.1529		-1.1131	-0.4757		2.7131	2.855		-1.2504	-0.4765
-0.4683	-1.1523		-1.112	-0.2575		2.7261	2.1118		-1.2498	-0.2418
0.3672	-1.1451		-1.1099	0.3174		2.7283	3.4936		-1.2486	0.1299
-0.3548	-1.1406		-1.1086	-1.2907		2.7343	0.988		-1.2464	-0.5809
0.1649	-1.1398		-1.1075	-0.5077		2.7384	0.6871		-1.2464	-1.2316
-0.4349	-1.1395		-1.1074	-0.7209		2.7415	1.8832		-1.2455	-0.0893
-0.958	-1.1363		-1.106	0.5194		2.7441	2.2439		-1.2452	-0.7121
0.3634	-1.1328		-1.1058	-1.5445		2.7555	1.9121		-1.2447	-0.3448
0.3702	-1.1134		-1.1045	-0.8291		2.7569	2.3856		-1.2437	-1.6867
0.0213	-1.1128		-1.1036	0.6813		2.7648	2.2113		-1.2434	0.2211
0.2611	-1.1108		-1.1029	-0.5042		2.7703	1.5907		-1.2426	-0.4206
0.3719	-1.1105		-1.1016	-1.427		2.7708	3.5069		-1.2426	-0.698
-0.7887	-1.1099		-1.1008	-1.8646		2.7732	1.7562		-1.2422	-0.1343
0.1377	-1.1087		-1.0955	-0.971		2.7737	1.0778		-1.242	-0.0922
0.0569	-1.1082		-1.0946	-0.7745		2.775	2.4107		-1.2419	-0.338
0.7001	-1.1073		-1.0939	-0.7384		2.7831	0.6936		-1.2413	0.0685
0.9447	-1.1007		-1.0915	-0.0531		2.7893	3.6087		-1.2399	-0.6676
-0.0143	-1.0983		-1.0914	-0.0849		2.7944	0.4878		-1.238	-0.8171
0.0423	-1.0953		-1.0902	-0.4516		2.7962	1.4143		-1.2377	-0.0847
0.1957	-1.0928		-1.0878	-0.684		2.8026	1.2544		-1.2377	0.5496
-0.3274	-1.0928		-1.0863	0.2362		2.8029	3.1686		-1.2376	-0.3119
0.0317	-1.0924		-1.0859	-0.6921		2.8037	1.9692		-1.237	-0.378
0.0147	-1.0922		-1.0855	0.2228		2.8067	1.1818		-1.2366	0.3288
-0.3465	-1.0912		-1.0847	-1.0276		2.814	1.8276		-1.236	-0.0211
0.2491	-1.0861		-1.0842	1.0552		2.8155	4.0353		-1.2355	-0.8949
0.6938	-1.0808		-1.0831	-0.7102		2.8187	2.1923		-1.2354	-0.1989
-0.1619	-1.0795		-1.0823	-0.9322		2.8222	2.0207		-1.2339	-0.0097627
0.0734	-1.0761		-1.0823	-1.6801		2.8382	0.4619		-1.2322	-1.7173
0.0394	-1.0725		-1.076	-0.3589		2.8463	2.1199		-1.2322	-0.8625
0.6005	-1.0724		-1.0758	0.2888		2.8487	1.7072		-1.2318	-0.2596
0.5713	-1.0679		-1.0755	0.5348		2.8508	1.39		-1.2303	0.5543
-0.2673	-1.0599		-1.0743	-1.2998		2.8526	1.9815		-1.2258	-0.2699
-0.2781	-1.0588		-1.0719	-1.0058		2.8532	3.2589		-1.2253	-0.2611
-0.1994	-1.0549		-1.0713	-0.5381		2.8532	2.3803		-1.2252	0.0529
0.7068	-1.0547		-1.0708	-1.2711		2.8565	1.6197		-1.225	-1.0412
0.288	-1.0529		-1.0701	-0.062		2.8585	3.2943		-1.2249	0.0576
-0.0449	-1.0526		-1.0699	-0.8659		2.8647	0.0268		-1.2249	-1.3662
0.6751	-1.0507		-1.0687	-0.6268		2.8717	3.2521		-1.2229	-0.4243
0.6023	-1.0433		-1.0674	-0.4904		2.8727	2.995		-1.2221	0.2138
-0.1842	-1.0431		-1.0642	-0.6162		2.8761	0.2042		-1.2219	-0.555
0.3607	-1.0428		-1.0631	-0.1021		2.8808	1.7444		-1.2214	-1.7712
-0.437	-1.0416		-1.0623	-0.2956		2.8815	1.7327		-1.2212	-0.3181
0.5922	-1.0407		-1.062	-0.2609		2.8828	3.0214		-1.2212	-0.0267
0.0713	-1.0397		-1.0612	-0.6058		2.886	3.7449		-1.221	-0.8915
-0.1718	-1.0331		-1.0612	-0.7797		2.8889	1.3696		-1.2176	-0.1005
-0.0665	-1.0325		-1.0605	-1.2254		2.8893	2.2549		-1.2175	-1.4636
0.0202	-1.0318		-1.0589	-0.287		2.8913	1.5875		-1.2104	-0.625
-0.3274	-1.0232		-1.0587	0.5924		2.8969	2.2914		-1.2102	-0.7858
0.0181	-1.0181		-1.0587	-0.4477		2.8986	3.3813		-1.21	0.5171
0.048	-1.0131		-1.0572	-0.8448		2.9028	2.6726		-1.2094	-0.2019
0.7095	-1.0127		-1.0567	-0.3285		2.9084	2.7057		-1.2089	-0.3677
0.6446	-1.0109		-1.0567	-0.8656		2.9272	1.8933		-1.2075	-0.855
0.1036	-1.0074		-1.0557	-1.4212		2.9373	-1.467		-1.2067	0.2015
0.1486	-1.0025		-1.0551	-0.0561		2.9387	1.3635		-1.2065	0.7337
0.1105	1.0002		-1.0542	-0.6436		2.943	1.4994		-1.2052	-0.2845
-0.3684	1.0026		-1.0528	-0.7032		2.9431	2.8515		-1.205	-0.3112
0.3915	1.0051		-1.0513	-0.8119		2.9479	-0.1046		-1.2036	-1.1161
0.2546	1.0057		-1.051	-0.3463		2.9486	1.4261		-1.2034	-0.458
0.5179	1.0079		-1.046	-0.9958		2.9541	2.9687		-1.2033	-0.5689
-0.2925	1.0093		-1.0434	-1.2431		2.9567	-0.7724		-1.2019	-0.0862
0.1873	1.0114		-1.0423	-0.48		2.961	2.8647		-1.1977	-1.5206
0.3991	1.0207		-1.0418	-0.7658		2.9676	3.3825		-1.1973	0.0753
-0.2327	1.0217		-1.0412	-1.7098		2.9687	1.1269		-1.196	0.7748
0.388	1.0257		-1.0407	-0.1135		2.9705	3.1766		-1.1942	0.1948
-0.0942	1.0257		-1.0402	-1.1859		2.9727	1.8731		-1.1932	-0.2447
0.399	1.0288		-1.0393	-1.145		2.9728	2.9146		-1.1922	0.1081
-0.2431	1.029		-1.0387	-0.4535		2.9797	3.1194		-1.1921	-0.1043
0.2849	1.0315		-1.0384	-0.2921		2.9805	1.9671		-1.1919	-1.0141
0.7059	1.0368		-1.0376	-0.6374		2.9862	1.3404		-1.1914	-1.0971
0.814	1.0368		-1.0354	-0.6235		2.996	1.6848		-1.1913	-0.4707
-0.4559	1.0373		-1.0338	0.2208		3.0173	1.2859		-1.1903	-0.6217
0.00066251	1.0436		-1.0335	0.279		3.0224	3.8077		-1.189	-1.4222
0.631	1.0448		-1.0328	-1.1575		3.0242	0.9997		-1.185	0.4628
-0.1993	1.0449		-1.032	-1.8297		3.0252	2.5471		-1.1848	-0.7808
0.2189	1.0462		-1.0317	1.205		3.0294	3.016		-1.1847	-0.5229
-0.7813	1.0483		-1.0298	-0.7638		3.0296	2.7955		-1.1839	-0.8571
0.5329	1.049		-1.0294	0.3665		3.0315	1.9528		-1.1838	0.0497
0.9526	1.0492		-1.0286	0.2939		3.0344	-0.8956		-1.1836	-1.6247
0.1761	1.0509		-1.0282	-0.0293		3.0355	4.1513		-1.1808	-1.0588
-0.3969	1.052		-1.0281	-0.5254		3.0503	2.3111		-1.1805	-0.5978
0.5446	1.0552		-1.0255	-1.5341		3.0527	2.0954		-1.1801	-0.4367
0.791	1.0562		-1.0232	-0.9572		3.0558	2.0843		-1.1793	-0.2442
0.2901	1.0567		-1.0227	0.1154		3.0632	2.9004		-1.1783	-0.5034
0.9243	1.0574		-1.021	-0.2604		3.0641	3.6392		-1.1774	-1.7466
0.4933	1.0629		-1.0205	-0.8355		3.0654	1.567		-1.1769	-1.2968
-0.1164	1.0666		-1.0204	0.1752		3.0721	-2.1027		-1.1758	-0.3213
-0.022	1.0678		-1.0202	0.0047081		3.0736	3.5598		-1.1756	-0.3333
0.5445	1.068		-1.0192	-0.6939		3.0863	2.4481		-1.1749	-1.4919
-0.6548	1.0698		-1.0191	-0.5581		3.0864	2.2302		-1.1747	0.143
0.0218	1.0713		-1.0188	-0.2763		3.0984	2.7827		-1.173	-0.3644
-0.1167	1.0719		-1.0184	-0.3454		3.1034	1.2868		-1.1727	-0.2821
0.7225	1.072		-1.0184	0.8096		3.1053	3.724		-1.1722	-1.532
-0.0809	1.0748		-1.0171	0.2521		3.1107	3.1125		-1.1702	-0.3305
-0.2203	1.0753		-1.0157	-0.8443		3.1141	0.9216		-1.1695	0.089
0.8205	1.0756		-1.015	-0.074		3.117	0.8157		-1.1682	0.1665
-0.6468	1.0756		-1.0143	0.3894		3.1254	1.6663		-1.1682	-0.9108
-0.0092956	1.0784		-1.012	-0.8643		3.1339	3.6085		-1.168	-0.6064
0.2807	1.0814		-1.0118	-0.592		3.14	3.4199		-1.1663	-0.335
-0.0479	1.0865		-1.0116	-0.6739		3.1415	-0.7029		-1.1658	-1.0548
0.5141	1.0871		-1.0116	-0.9409		3.1436	3.3093		-1.1644	0.374
-0.2026	1.0906		-1.0107	-0.6083		3.1445	2.2683		-1.1638	0.0895
-0.1404	1.0948		-1.01	-1.257		3.145	3.2309		-1.1632	-0.062
0.3784	1.0959		-1.0095	-0.9126		3.1452	2.9756		-1.1621	-0.7637
0.4881	1.1005		-1.0068	-0.6834		3.1515	2.6925		-1.1619	-1.2785
-0.5674	1.1007		-1.0038	-0.8268		3.1567	1.0267		-1.1617	-0.8231
0.675	1.1042		-1.0035	-0.9961		3.1677	4.0547		-1.1614	0.5296
0.4508	1.1048		-1.003	-0.8101		3.1706	1.9684		-1.1602	-0.5415
0.7532	1.1087		-1.0003	-0.4578		3.1851	1.0854		-1.1595	0.6335
0.9705	1.1117		-1	-0.915		3.1999	3.2631		-1.1594	-0.8916
-0.124	1.1156		1.0024	0.1614		3.2012	4.4134		-1.1593	-1.1119
-0.1884	1.1172		1.0032	0.4894		3.2059	3.2048		-1.1591	0.3297
0.0674	1.1197		1.0058	0.2322		3.2102	2.2718		-1.1588	-0.389
-0.0717	1.1243		1.006	-0.0627		3.2222	3.6087		-1.1587	-0.2747
-0.2658	1.1259		1.0063	0.6099		3.2289	2.6916		-1.1572	-0.655
0.9274	1.1272		1.0075	1.2135		3.2326	2.6025		-1.1561	-0.9156
0.2268	1.1293		1.0078	0.722		3.2333	3.6643		-1.1557	0.0462
0.5372	1.1311		1.0107	-0.0302		3.2373	3.0199		-1.1557	-0.2529
0.3544	1.1331		1.0108	0.6913		3.2487	2.9485		-1.1556	0.2812
-0.4593	1.134		1.0109	1.3331		3.2503	3.3872		-1.1552	0.4006
0.8658	1.1365		1.0109	0.9771		3.2611	3.8929		-1.1548	-0.4874
0.6503	1.148		1.0113	0.6574		3.2796	1.9621		-1.1546	-0.7588
-0.0697	1.1592		1.0117	-0.0956		3.282	3.4034		-1.1544	-0.3241
-0.8879	1.1626		1.014	0.8915		3.2878	3.7753		-1.1531	-0.7782
-0.3811	1.1648		1.0147	1.087		3.2932	3.8659		-1.1515	-0.6547
0.6681	1.1671		1.0148	0.1905		3.3122	0.5805		-1.1499	0.0723
-0.6799	1.1673		1.0152	0.6619		3.3168	4.6028		-1.1492	-0.2167
0.3776	1.1716		1.0155	0.7199		3.338	2.6883		-1.1481	-0.7516
0.2165	1.1736		1.0159	0.444		3.3431	0.8557		-1.1479	0.3058
0.839	1.175		1.0172	0.2407		3.3494	3.0128		-1.1471	-0.2591
0.7885	1.1776		1.0183	0.4615		3.3521	3.4091		-1.1464	-0.6236
-0.3694	1.1829		1.0215	-0.4873		3.3609	3.3719		-1.1451	0.6383
0.6702	1.1917		1.0224	0.9172		3.3624	2.6987		-1.1448	-0.7827
0.3483	1.1917		1.0226	0.7511		3.3753	4.058		-1.1448	-0.8829
-0.959	1.192		1.0242	1.1516		3.3887	3.7686		-1.1448	-0.8492
-0.3529	1.193		1.0257	0.7129		3.3894	2.5331		-1.144	-0.5164
-0.1361	1.1965		1.0276	0.6001		3.3906	2.7772		-1.1431	-0.071
0.0631	1.1972		1.0279	0.1574		3.3965	1.4941		-1.1427	-0.6218
-0.3505	1.2005		1.0283	0.0235		3.3978	2.7868		-1.1427	0.2017
-0.2572	1.2065		1.0291	0.2765		3.4006	1.4107		-1.1415	-0.5368
0.44	1.2119		1.0316	0.9482		3.4074	2.9977		-1.1406	-0.8942
0.4479	1.2122		1.0322	0.6598		3.4099	1.6163		-1.14	0.5804
-1.0027	1.2196		1.0329	0.3097		3.4136	-1.1642		-1.1396	-0.4925
-0.0422	1.2224		1.033	0.6609		3.4139	3.678		-1.1395	-0.3545
1.0089	1.2238		1.0343	0.3385		3.4255	-1.0164		-1.1381	-0.5828
-2.3664e-05	1.225		1.035	0.5034		3.4352	4.0787		-1.1374	-0.3722
0.5264	1.2273		1.0365	0.7608		3.4448	3.5151		-1.1368	0.00076718
0.9469	1.2336		1.0371	-0.4895		3.4667	2.8728		-1.1359	-0.3616
1.0429	1.237		1.0377	0.8101		3.4707	-1.9996		-1.1354	0.0659
-0.2461	1.2371		1.0379	-0.3892		3.4716	0		-1.1351	0.1188
0.9233	1.2408		1.0387	0.2449		3.4731	4.0698		-1.134	-0.28
-0.1973	1.2428		1.0423	0.4406		3.4775	3.7912		-1.132	-1.3756
0.3872	1.2457		1.0445	-0.1733		3.4949	3.6196		-1.1312	-0.8455
0.695	1.2507		1.0448	0.2509		3.4972	-1.6689		-1.1308	-0.3561
0.4494	1.2572		1.0493	0.0178		3.5285	3.1299		-1.1305	-1.9444
-0.6116	1.2598		1.0493	1.3287		3.5311	2.5868		-1.1302	-0.08
1.0545	1.2636		1.0508	0.277		3.5387	2.2365		-1.1297	-0.1082
0.6291	1.2648		1.0509	0.2509		3.5395	0.7977		-1.1291	0.1139
0.0329	1.2685		1.0513	0.4931		3.5655	3.5904		-1.1264	-0.4889
-0.6162	1.2697		1.0518	0.7561		3.5671	3.3673		-1.1236	-0.127
0.8041	1.2767		1.0538	-0.0651		3.5693	3.2701		-1.1231	-0.6731
-0.3695	1.2851		1.0541	0.5982		3.5788	0.5736		-1.1227	-0.9482
-0.0126	1.2873		1.0559	1.1273		3.5794	3.8516		-1.1222	0.0058686
0.4801	1.2906		1.0574	0.2687		3.5982	-1.1627		-1.1218	-0.0577
0.5623	1.2935		1.0588	0.5641		3.6126	3.2195		-1.1214	-1.0028
0.9417	1.297		1.0605	0.3308		3.619	4.2075		-1.1209	-0.1876
-0.3773	1.2988		1.0621	0.3769		3.6196	4.4383		-1.1202	-1.5405
-0.2933	1.3004		1.0629	1.7618		3.6208	4.0127		-1.1201	-0.1554
-1.0107	1.3108		1.0633	0.6448		3.6359	2.383		-1.1201	-0.5337
-0.1193	1.312		1.0647	0.5253		3.6564	2.0628		-1.12	-0.7181
0.119	1.3169		1.0671	0.7324		3.6787	4.6438		-1.1197	-1.8367
0.0928	1.3234		1.0674	0.4237		3.705	-1.4684		-1.1195	0.2759
1.0374	1.3285		1.0689	0.7232		3.7181	2.999		-1.1187	-3.0076
0.3656	1.3307		1.0699	0.4306		3.7284	2.6703		-1.1181	-0.9551
-0.1668	1.3346		1.0705	0.7949		3.766	-0.4679		-1.1178	-0.2892
0.0983	1.3353		1.0706	0.3204		3.786	1.8159		-1.1168	-0.3674
0.9719	1.3362		1.0707	-0.4897		3.7874	3.4789		-1.1167	-0.7141
0.6807	1.3392		1.0736	0.0525		3.8012	2.5196		-1.1166	-0.887
0.1788	1.3463		1.0746	0.0097084		3.8076	2.2458		-1.1161	-0.6822
0.9288	1.3542		1.0749	0.3604		3.829	5.5212		-1.1146	-0.6076
0.0948	1.3557		1.0752	-0.9509		3.8544	2.884		-1.1138	-0.4892
1.3461	1.3563		1.0811	0.2392		3.8579	1.9854		-1.1135	0.3964
0.2324	1.3604		1.0844	0.5085		3.8658	3.7698		-1.1113	-0.6037
0.167	1.3744		1.0855	0.0166		3.8709	2.2122		-1.1096	-0.9262
0.8069	1.3777		1.0864	0.6148		3.8755	3.4742		-1.1087	-0.1664
0.6622	1.3792		1.0877	1.7347		3.8945	3.7146		-1.107	-0.2592
0.8192	1.39		1.0879	0.0727		3.9054	3.2114		-1.1064	0.4313
0.2664	1.3904		1.0887	0.7101		3.9077	2.9241		-1.1064	-0.7291
1.2318	1.3933		1.0888	1.0498		3.9096	2.5964		-1.106	-0.7264
0.5076	1.3967		1.0892	-0.3789		3.9132	2.5179		-1.1036	-0.5695
0.0842	1.3977		1.0898	0.46		3.9196	3.6136		-1.1029	-0.5092
0.3255	1.4048		1.0928	0.9164		3.9475	4.6008		-1.1019	-1.0088
0.5061	1.405		1.0933	0.6695		3.9534	3.1252		-1.1016	0.0065734
0.333	1.4131		1.0939	0.787		4.0151	0		-1.1015	0.3968
0.8165	1.4201		1.0949	1.1532		4.0244	4.7005		-1.1011	-0.386
1.1733	1.4241		1.0951	0.7291		4.0265	3.7201		-1.1004	-0.8225
0.0019504	1.4246		1.0958	0.1382		4.062	3.2268		-1.0989	-0.0503
0.5607	1.428		1.0961	1.1851		4.0703	-1.5783		-1.0978	0.0651
0.0194	1.4335		1.0961	0.8696		4.0884	2.6626		-1.0953	-1.3536
0.0377	1.4378		1.0964	0.1073		4.0938	3.4055		-1.0952	-1.7366
-0.1342	1.4428		1.0965	0.6951		4.0997	4.3434		-1.095	-0.4915
1.0643	1.4454		1.0978	0.9086		4.1109	2.7633		-1.0945	-0.0408
0.7956	1.4502		1.0996	0.473		4.122	3.9682		-1.0929	-0.5761
0.1155	1.4557		1.0998	0.7638		4.1979	2.5381		-1.0921	0.2377
0.7701	1.4566		1.1007	0.3829		4.2017	1.7769		-1.0899	0.2465
-0.803	1.4615		1.1018	0.2766		4.2112	3.3574		-1.0881	-0.5313
-0.2305	1.4639		1.1021	0.8384		4.2196	3.5898		-1.0879	-0.811
0.5995	1.4639		1.1024	0.2139		4.2642	4.4477		-1.0875	-0.3135
0.6244	1.479		1.1029	0.1911		4.3012	4.5207		-1.0866	-0.1316
-0.1384	1.4879		1.1037	0.4075		4.3256	3.309		-1.0862	-0.2697
-0.3494	1.4933		1.1052	0.2789		4.3532	4.903		-1.0844	-0.8835
0.5992	1.4937		1.1061	0.0042146		4.3754	3.5887		-1.0832	-0.1372
1.0003	1.495		1.1073	0.2228		4.3762	0.8137		-1.0827	-0.7707
0.0987	1.504		1.1097	0.8089		4.3768	0		-1.0802	-0.338
0.0091149	1.5077		1.1102	0.9698		4.4208	2.1868		-1.0767	-0.9031
0.3403	1.5102		1.1135	0.3118		4.5156	2.6109		-1.0765	-0.8907
0.7666	1.5122		1.1141	0.2488		4.548	-1.2369		-1.0763	-0.6274
-0.9691	1.5124		1.1174	-0.2146		4.5677	4.0145		-1.0756	0.2728
-0.1115	1.5132		1.12	-0.3848		4.7531	4.3091		-1.0746	-0.7733
-0.383	1.514		1.1215	0.5126		4.8828	4.2601		-1.0743	0.0997
0.3948	1.5175		1.1225	0.4402		6.3849	2.078		-1.0729	-0.8841
0.2399	1.5192		1.1248	-1.379		6.5369	5.2681		-1.0721	-0.5033
0.5165	1.5237		1.1277	0.6235		8.412	0.477		-1.0719	0.1837
-1.0385	1.5256		1.1294	0.8906		8.7533	2.5527		-1.0714	0.4586
-0.0165	1.5303		1.1306	0.9073		9.4073	-0.182		-1.0712	-0.5663
0.1766	1.5347		1.1312	0.3699		-0.7764	-6.5142		-1.0685	-0.5578
0.7672	1.5349		1.1316	0.421		-0.4372	-6.1067		-1.0671	-1.2233
-0.3486	1.5416		1.1341	1.1774		-0.2677	-5.6509		-1.0671	0.1176
0.1833	1.5426		1.1343	0.5911		0.4861	-5.3384		-1.067	-0.8127
-1.0861	1.5474		1.1349	0.0472		-0.145	-4.965		-1.0666	-1.357
0.593	1.5708		1.1349	0.8193		-0.926	-4.7523		-1.0664	-0.6803
-0.2629	1.5744		1.1361	0.9999		-1.0546	-4.5865		-1.0655	0.3726
-0.667	1.5807		1.1371	0.134		-0.7734	-4.4958		-1.0643	-0.6966
0.2047	1.5863		1.1391	0.0419		-0.2605	-4.2352		-1.064	-0.3118
0.6125	1.5945		1.1396	1.593		-0.8021	-4.162		-1.064	-0.1885
-0.095	1.6028		1.1397	0.8811		-0.0778	-4.1531		-1.0637	-1.1044
0.2211	1.6123		1.14	0.0661		-0.8524	-3.9617		-1.0633	0.0416
0.2791	1.6146		1.1405	0.0425		0.9155	-3.8097		-1.0628	-0.3419
0.7665	1.621		1.1414	1.2101		0.9923	-3.8085		-1.0624	-0.5415
-0.1939	1.6219		1.1417	1.0589		-1.5562	-3.7858		-1.0613	-0.214
0.1443	1.6225		1.1421	0.1398		-0.579	-3.7412		-1.0611	0.5125
1.1043	1.6284		1.1428	-0.1758		0.3652	-3.5148		-1.0607	0.0486
-0.0496	1.6375		1.1453	0.4741		-0.544	-3.5015		-1.06	0.1393
0.5516	1.6412		1.1455	1.043		-0.0949	-3.4879		-1.0595	-1.3161
0.4157	1.6443		1.1484	0.4191		0.8062	-3.4217		-1.0594	-0.107
0.9952	1.6446		1.1504	0.4985		-0.656	-3.2808		-1.0592	1.0646
0.566	1.6586		1.1506	0.479		0.5227	-3.2164		-1.0568	-1.4817
0.3099	1.6708		1.1514	0.8712		0.1123	-3.2152		-1.0553	1.8521
0.5769	1.6863		1.1517	0.6624		1.4102	-3.1281		-1.055	-0.1938
0.2218	1.6913		1.153	0.9799		1.4173	-3.0956		-1.0544	0.4711
-0.0284	1.6932		1.1539	1.0912		0.9278	-3.0667		-1.0537	-0.3235
0.7685	1.7044		1.154	0.4202		0.5816	-3.0539		-1.0528	-0.2272
1.0202	1.7052		1.1542	0.3477		-0.4694	-3.0385		-1.0525	-0.8298
0.6782	1.7113		1.1555	0.1627		-0.7294	-3.0353		-1.0524	-0.9618
0.9111	1.7163		1.1571	0.6167		1.03	-2.9648		-1.0518	-1.4721
0.4826	1.7198		1.1575	0.9094		-0.0217	-2.941		-1.0511	-0.8481
-0.0646	1.7202		1.1609	0.571		1.2031	-2.929		-1.0498	0.405
-0.309	1.7343		1.1613	-0.356		-0.9036	-2.8753		-1.0498	-0.0732
0.0038098	1.7346		1.1615	0.1696		-1.0503	-2.8522		-1.0489	0.2464
0.8789	1.7432		1.1616	0.5898		-1.7076	-2.8478		-1.0488	-0.4064
0.9854	1.752		1.1622	1.1996		-0.7453	-2.8384		-1.0485	-0.9267
-1.3305	1.7533		1.1649	-0.4172		1.4266	-2.8118		-1.0475	-0.4563
0.4134	1.7542		1.1675	1.175		-0.2891	-2.8079		-1.0454	-0.9435
1.2841	1.7579		1.1687	1.1861		-0.5561	-2.8065		-1.0449	0.1554
-0.1657	1.7659		1.1726	0.7194		-0.0812	-2.7667		-1.0447	0.0893
0.9917	1.7668		1.1744	0.7737		-0.9507	-2.7297		-1.0443	-0.6251
0.9138	1.7707		1.176	0.3738		-0.5721	-2.7045		-1.0433	-0.5544
-0.4455	1.777		1.1771	0.4298		0.0389	-2.6918		-1.0429	-1.0143
1.8986	1.7772		1.1773	0.8249		0.448	-2.6784		-1.0418	0.2104
0.022	1.7795		1.1775	1.0718		0.1322	-2.6593		-1.041	-0.0796
0.7874	1.7815		1.1789	0.7914		1.0203	-2.6226		-1.0399	-1.527
0.2004	1.7836		1.1807	1.0121		0.0877	-2.5995		-1.0373	-0.7361
0.4197	1.7881		1.1815	0.2225		-0.0445	-2.5983		-1.035	-1.2286
1.6354	1.8031		1.1818	1.0609		-1.0897	-2.5726		-1.0333	-0.246
0.2503	1.8036		1.1819	0.5993		0.4585	-2.568		-1.0324	-0.5711
0.6956	1.8059		1.184	0.1456		0.5221	-2.5675		-1.0311	-0.5468
1.4015	1.8123		1.1852	0.2681		0.0182	-2.5514		-1.0308	-0.1512
-0.6577	1.8203		1.1859	0.7593		1.2137	-2.551		-1.0291	-0.3134
-0.7317	1.8292		1.1913	0.1765		0.2023	-2.5458		-1.0283	0.1803
0.4874	1.8302		1.1921	-0.2814		-0.5776	-2.5255		-1.0279	-0.9328
0.3341	1.8316		1.1959	1.2814		-0.3637	-2.5234		-1.0278	0.0183
-0.2038	1.8331		1.1967	0.5135		-1.4595	-2.5152		-1.0275	-0.5585
0.9468	1.8368		1.1983	0.155		-0.8884	-2.5124		-1.027	0.1285
-0.712	1.843		1.1997	0.493		-1.0008	-2.5023		-1.0264	-0.6681
-0.1124	1.8435		1.2012	0.1047		-0.402	-2.4785		-1.0248	-0.9095
-0.1925	1.8464		1.2033	-0.0553		-1.1779	-2.4702		-1.0242	-0.6249
0.4128	1.8476		1.2038	0.8993		0.0556	-2.4686		-1.0237	-1.0016
0.7529	1.8625		1.2043	-0.0746		1.5358	-2.4641		-1.0235	-0.4923
0.9931	1.8721		1.2063	0.4403		1.1273	-2.4437		-1.0216	-0.0181
1.544	1.8781		1.2071	-0.2989		-0.6568	-2.439		-1.0204	-0.2629
0.0795	1.8875		1.2073	0.0791		1.4401	-2.4247		-1.0204	-0.4266
-0.8213	1.8989		1.2106	0.287		-0.7534	-2.422		-1.02	-0.4606
1.6945	1.9087		1.2108	0.5906		-0.0557	-2.4163		-1.0197	-0.4148
0.3726	1.9395		1.2116	0.7911		-2.0874	-2.409		-1.0195	0.2432
0.3295	1.9469		1.212	1.1882		-0.8848	-2.4026		-1.0181	-0.7789
0.9621	1.95		1.2123	0.328		-0.261	-2.4019		-1.0176	-0.5943
-0.4086	1.9542		1.2128	0.9788		-2.0487	-2.3854		-1.0169	0.0075183
0.5989	1.9573		1.2128	0.6415		-0.0507	-2.3749		-1.0148	-0.4169
-0.9028	1.9704		1.2138	0.5093		-0.062	-2.3734		-1.0127	-0.3584
-1.4867	1.9767		1.2162	0.2941		-0.6986	-2.3241		-1.0115	0.106
1.2701	1.9832		1.2189	1.2587		-1.0411	-2.3162		-1.011	-0.8191
0.0241	2.0001		1.2206	1.1566		-0.7628	-2.3161		-1.0108	-0.4889
0.5987	2.0072		1.2212	0.4597		-1.2616	-2.2828		-1.0104	-0.4101
0.8166	2.0117		1.2264	2.2542		-0.5891	-2.2792		-1.0099	0.2195
-0.2003	2.0194		1.2274	0.4565		0.5899	-2.2715		-1.0092	0.2996
0.8318	2.0197		1.2289	2.5072		-0.9609	-2.2712		-1.0086	-0.7897
-0.1101	2.0201		1.2323	0.4264		0.3105	-2.271		-1.0085	-0.109
0.1216	2.0212		1.2339	0.7837		1.3028	-2.269		-1.0075	-0.0109
0.8922	2.0301		1.2344	-0.1385		0.1107	-2.2531		-1.0057	-0.8591
1.0959	2.0335		1.2353	1.7695		-1.4009	-2.2471		-1.0055	1.0769
1.0767	2.0366		1.2366	0.754		-0.6982	-2.239		-1.0051	-0.2993
0.3147	2.0477		1.2385	0.5115		-0.2816	-2.2333		-1.0048	-0.1992
1.0765	2.0478		1.2401	0.6141		0.189	-2.2268		-1.0037	0.4307
0.6367	2.0514		1.2403	1.9543		-0.6322	-2.2225		-1.0035	-0.0944
1.1942	2.0584		1.2416	0.4921		-0.6009	-2.2168		-1.0031	0.2661
1.7818	2.0716		1.2429	0.9995		1.0087	-2.2166		-1.003	-0.1734
-0.3666	2.0765		1.2434	1.047		-1.8876	-2.2159		-1.0028	-0.9849
-0.9611	2.093		1.2435	0.215		0.4615	-2.2093		-1.0019	-1.1424
0.4347	2.1024		1.2438	-0.5876		0.2242	-2.2091		-1.0016	-0.1221
0.4041	2.116		1.2442	0.4313		-0.6619	-2.2048		-1.0006	-0.0713
0.7209	2.1243		1.2477	1.3733		-1.5066	-2.2002		-1.0003	0.5423
-0.2085	2.1244		1.2479	0.813		-0.8639	-2.1938		1.0006	1.185
1.0223	2.1255		1.2485	1.229		0.9567	-2.1897		1.0009	0.5397
0.0831	2.1278		1.2496	0.0287		-1.9504	-2.1874		1.0015	0.7555
-0.4343	2.1407		1.25	0.0447		-0.8889	-2.1801		1.0015	0.5321
-0.4178	2.1636		1.2511	0.8621		-0.6898	-2.1753		1.0021	0.7241
0.9182	2.1638		1.2512	-0.2739		0.0174	-2.1693		1.0037	0.1701
0.1385	2.1697		1.2522	0.5163		-0.6944	-2.1563		1.0055	0.7849
1.0202	2.1702		1.2526	0.2547		-1.2748	-2.1508		1.0055	0.4026
-0.4216	2.1732		1.2534	1.6824		-0.595	-2.1426		1.0056	0.4667
0.1932	2.1807		1.2552	-0.0334		-0.967	-2.1319		1.0065	0.5138
1.2199	2.1856		1.256	1.0078		1.1926	-2.1116		1.0066	0.2398
1.4136	2.1861		1.2565	0.3464		-0.9779	-2.1082		1.0068	0.9834
0.7707	2.1881		1.2569	0.9019		-0.1931	-2.1019		1.0068	0.1232
0.7472	2.198		1.2601	1.4069		-2.0361	-2.0937		1.0072	0.5901
0.9067	2.2032		1.261	0.5842		0.1842	-2.0768		1.0077	0.0672
0.6205	2.211		1.2611	0.464		0.1517	-2.0681		1.0077	0.9078
1.8376	2.2436		1.2613	0.9049		0.2474	-2.0657		1.0079	-0.2749
1.1946	2.248		1.2618	0.171		-0.1961	-2.0559		1.009	0.717
-1.579	2.2547		1.2641	0.7276		-0.8932	-2.0508		1.0098	-0.1217
0.6691	2.2568		1.2659	0.4885		0.0955	-2.0411		1.0102	-0.2421
-0.7937	2.2839		1.2664	0.8821		-0.0663	-2.034		1.0106	0.4037
0.3049	2.2843		1.2689	-0.1816		-0.3272	-2.015		1.0115	0.5588
1.0152	2.2984		1.2708	1.0094		-0.5974	-2.0066		1.0121	0.7627
1.0096	2.3124		1.2726	1.4658		-0.2506	-2.0049		1.0132	-0.0435
0.6499	2.3194		1.274	1.4331		-0.7442	-2.0035		1.014	0.211
0.5811	2.3495		1.2748	0.8054		-0.3597	-1.9984		1.0151	0.3621
0.8587	2.3815		1.2769	0.9758		0.0226	-1.9823		1.0157	0.6182
-0.5204	2.4089		1.2774	0.6049		-0.0899	-1.9748		1.0164	0.9388
1.0155	2.4243		1.2781	0.3346		-1.0909	-1.9735		1.0167	0.2054
1.031	2.4272		1.2784	0.4154		-1.26	-1.9684		1.018	0.3141
-1.1913	2.4306		1.2786	0.5232		0.5072	-1.9654		1.0185	0.5902
1.2342	2.4314		1.2799	1.2292		0.0254	-1.9529		1.0186	0.6424
-0.3347	2.4478		1.2804	0.2779		-0.4257	-1.9416		1.0199	0.0036541
0.1403	2.4516		1.2812	0.5633		-0.2414	-1.9402		1.0202	0.4744
-0.1895	2.47		1.2833	0.2051		0.09	-1.912		1.0213	0.182
1.0009	2.4709		1.2852	1.0604		-1.0605	-1.9088		1.0222	0.669
0.2737	2.4756		1.2903	1.0381		-0.9626	-1.8987		1.0225	0.2952
0.3672	2.48		1.2913	0.195		-0.6425	-1.8911		1.0228	0.8435
0.9433	2.4881		1.2937	0.9478		-0.3799	-1.8876		1.0228	0.2782
-0.599	2.4885		1.2954	0.3706		-1.0277	-1.8804		1.0233	-0.1697
1.2538	2.4899		1.296	0.3419		0.4324	-1.8679		1.0233	0.5416
-0.0078796	2.5084		1.2967	0.7842		-0.0536	-1.8629		1.0236	0.5346
1.6118	2.5217		1.2976	0.0534		-0.5368	-1.8583		1.0248	0.1395
0.3863	2.5267		1.303	0.0183		-0.5717	-1.8513		1.0251	0.5486
0.7278	2.5423		1.3033	1.2403		-0.1333	-1.8498		1.0263	1.1006
-0.9384	2.5541		1.3051	1.2015		0.0809	-1.8402		1.0266	0.2683
1.2901	2.5748		1.3099	0.3329		0.1567	-1.8384		1.028	0.1765
-0.0615	2.5822		1.312	0.533		0.7023	-1.8318		1.0282	0.1149
0.2621	2.5839		1.3156	1.1891		0.1037	-1.83		1.0282	0.2848
0.5617	2.594		1.3173	0.7627		-0.5456	-1.8005		1.0285	0.4833
0.9042	2.5942		1.318	0.5753		0.1118	-1.798		1.0289	0.2359
0.881	2.6107		1.3184	0.7125		-0.3806	-1.7899		1.0291	0.4732
0.9733	2.6472		1.3244	0.379		0.4454	-1.7797		1.0294	0.0796
1.3816	2.6633		1.3287	1.0952		-0.426	-1.7769		1.0323	0.0499
1.2485	2.6734		1.3312	0.053		-0.436	-1.7764		1.0326	0.5214
0.0628	2.6761		1.3325	0.5796		0.061	-1.7764		1.0339	0.2549
-0.5882	2.6955		1.3342	0.546		1.2069	-1.7682		1.034	0.0319
-0.501	2.7001		1.3345	1.2377		-0.208	-1.7555		1.0349	0.7815
1.0216	2.7273		1.3349	-0.1871		0.5783	-1.7491		1.0365	0.2527
1.2424	2.7417		1.3376	0.8535		0.1835	-1.7336		1.0402	-0.0666
0.6452	2.7556		1.338	-0.2884		-1.3758	-1.7305		1.0413	2.2694
1.446	2.7662		1.3385	0.1792		-0.287	-1.7245		1.0424	0.2656
0.0906	2.7897		1.3386	1.4377		1.0407	-1.7226		1.0426	-0.1087
1.8195	2.8505		1.3393	0.5797		-0.1672	-1.7036		1.0439	0.4774
0.5494	2.855		1.3397	0.3453		-0.4534	-1.6947		1.0443	0.7905
0.0224	2.8874		1.3418	1.987		-0.1691	-1.6807		1.0444	0.2945
0.1524	2.9637		1.3476	0.3449		-0.1537	-1.6776		1.0447	-0.3793
1.6666	2.9662		1.348	0.9558		-0.6586	-1.6773		1.0452	0.5947
0.5275	2.9951		1.3482	1.0557		-0.1487	-1.6769		1.0461	0.3339
0.8678	3.0048		1.3484	0.8918		0.4449	-1.6729		1.0476	0.5129
0.5383	3.0623		1.3515	1.0919		-0.7485	-1.6607		1.0497	0.4995
0.3821	3.0791		1.3528	0.6038		0.9348	-1.657		1.0504	-0.234
0.2925	3.1014		1.3541	0.6518		0.0202	-1.6495		1.0506	-0.2116
-0.4238	3.1292		1.3542	0.4345		0.0319	-1.649		1.0514	0.2337
2.4299	3.1778		1.355	0.1745		-0.0784	-1.6427		1.0514	0.1384
0.3896	3.2		1.3557	0.9272		0.7345	-1.6348		1.0519	0.3691
0.8062	3.2073		1.3585	1.099		0.4898	-1.6296		1.0522	0.4685
-0.2458	3.2121		1.3613	0.8975		-0.9825	-1.6278		1.0543	0.1634
0.5432	3.2218		1.3619	0.8529		-1.0536	-1.6213		1.0548	0.6763
-0.2528	3.2606		1.3638	1.7654		-1.4707	-1.6132		1.0548	0.5155
-0.8013	3.2703		1.3647	0.1899		0.0701	-1.6118		1.055	1.0957
1.315	3.3013		1.3659	0.5408		-1.2036	-1.6065		1.0553	0.6672
0	3.305		1.3674	2.3793		-0.1904	-1.6062		1.0555	0.3893
0.7978	3.3174		1.3723	0.7642		-0.2771	-1.6049		1.0556	0.2946
1.321	3.342		1.3723	0.7458		-0.4939	-1.6004		1.056	0.3403
0.9791	3.3622		1.3743	0.9092		-0.4986	-1.5945		1.0566	0.7165
1.0173	3.4405		1.3747	1.1106		-1.1162	-1.594		1.0568	1.0308
0.3067	3.4662		1.3756	1.1654		0.7913	-1.5904		1.0597	0.0392
0	3.4751		1.3759	0.8827		0.5674	-1.5888		1.0612	0.4602
-0.1827	3.4843		1.3768	0.351		0.0656	-1.5714		1.0628	0.1286
1.5139	3.4927		1.3793	1.1744		-0.582	-1.5693		1.0628	0.5436
0.7068	3.7082		1.3795	0.2558		-0.4283	-1.5679		1.0629	0.69
0.8321	3.7409		1.3797	0.6327		-0.5769	-1.5521		1.0631	0.7003
1.8886	3.8346		1.3834	0.7424		-0.4861	-1.5488		1.0637	0.2669
-0.715	3.9069		1.3834	0.9312		0.0176	-1.5451		1.064	0.3356
-0.3028	4.1234		1.388	0.368		-0.337	-1.5431		1.0642	-0.4448
0.8864	4.6615		1.3913	2.1539		-0.2591	-1.5241		1.0667	-0.3716
1.7745	4.6866		1.3925	1.4381		-0.6844	-1.5224		1.0681	0.5345
0.6763	5.0977		1.3989	1.231		-0.5366	-1.5167		1.069	-0.0706
			1.403	1.3723		-0.7823	-1.5143		1.0692	0.8024
			1.4043	1.5303		-0.9601	-1.5123		1.0702	0.2418
			1.4052	0.6123		-0.8611	-1.503		1.0708	1.0197
			1.4055	0.1022		-0.772	-1.4998		1.0712	-2.2242
			1.4058	0.6475		0.0824	-1.4979		1.0721	0.6425
			1.4061	0.9483		0.1717	-1.4973		1.0723	0.4732
			1.4064	-1.3468		0.5374	-1.4814		1.0736	0.449
			1.4088	1.3653		-0.3633	-1.4795		1.0744	0.3227
			1.4118	0.9625		0.2083	-1.4765		1.0755	0.7439
			1.4166	0.5991		0.2723	-1.4756		1.0758	0.29
			1.4167	0.5362		-0.3696	-1.4593		1.0761	0.8541
			1.417	0.0641		-0.3176	-1.4559		1.0766	0.9565
			1.4205	0.4978		-0.4664	-1.4535		1.0766	-0.111
			1.4214	1.0724		-0.4491	-1.4494		1.0767	0.8317
			1.4215	1.6267		0.8748	-1.4341		1.0775	0.0122
			1.4226	3.321		-0.0282	-1.4228		1.0775	0.5329
			1.4237	0.421		0.3879	-1.4216		1.0777	0.2399
			1.4245	0.9075		-0.9716	-1.4178		1.0796	1.0566
			1.4287	1.5687		-0.5365	-1.4118		1.0799	-0.0101
			1.4312	0.7687		-0.4335	-1.4064		1.0811	0.3539
			1.4341	0.8438		0.2675	-1.4023		1.0812	0.8359
			1.4346	0.1852		-0.1318	-1.4008		1.0814	0.3598
			1.4393	1.0688		-0.9105	-1.3966		1.0831	-0.1738
			1.4408	0.2504		-0.4613	-1.3904		1.085	0.4378
			1.4418	0.2269		0.5324	-1.3863		1.0863	0.8639
			1.4423	1.018		0.0957	-1.3737		1.0866	0.7585
			1.4427	-0.8563		0.0027618	-1.3728		1.0869	0.634
			1.4463	0.408		-0.6916	-1.3634		1.0869	0.0871
			1.4519	1.6604		0.3721	-1.3595		1.087	0.437
			1.4543	1.1934		0.1575	-1.3588		1.0872	0.3352
			1.4559	1.0863		-0.3233	-1.3537		1.0875	0.3918
			1.4584	0.8154		-0.0687	-1.3503		1.0878	-1.1198
			1.4596	0.7751		-0.7352	-1.3487		1.09	0.9716
			1.4599	0.8752		0.3695	-1.3455		1.0905	0.2772
			1.4625	0.6847		1.1456	-1.3426		1.0909	0.3679
			1.4674	0.4874		-0.5204	-1.3421		1.0923	-0.387
			1.471	1.5757		-0.3678	-1.342		1.0927	1.1426
			1.4718	0.5947		0.0567	-1.3385		1.0929	0.256
			1.4723	0.2021		-0.6919	-1.3348		1.094	1.2182
			1.475	1.3787		-0.0262	-1.3291		1.0948	1.0114
			1.4801	1.2059		-0.7179	-1.325		1.0954	0.5209
			1.4838	0.1571		-0.3189	-1.3199		1.0961	-0.0365
			1.4881	0.6688		0.6537	-1.3132		1.0967	0.4694
			1.4891	1.8147		0.331	-1.3097		1.0973	0.3704
			1.4891	0.2882		-0.0518	-1.3038		1.098	0.5998
			1.491	0.8398		-0.0381	-1.3037		1.1002	0.8386
			1.497	1.374		-0.2538	-1.2953		1.1012	0.9111
			1.4971	0.5777		-0.0412	-1.2908		1.1027	1.0684
			1.5002	2.3092		0.7667	-1.2905		1.1035	0.1809
			1.5041	0.0984		-0.8275	-1.2868		1.1052	2.0919
			1.5067	0.3823		0.3272	-1.2836		1.1062	0.5512
			1.5093	0.3944		0.5875	-1.2832		1.1069	0.929
			1.5105	1.2299		-0.0894	-1.2823		1.107	0.5153
			1.5117	1.0763		-0.0903	-1.2783		1.107	0.1696
			1.5137	0.6848		-0.1476	-1.2768		1.1081	0.8904
			1.5147	1.2214		0.781	-1.2721		1.1088	-0.2052
			1.5148	0.8633		-0.3054	-1.2706		1.1115	-0.0383
			1.5152	0.5215		-0.7809	-1.2668		1.1121	0.5679
			1.5167	0.8459		0.1337	-1.2581		1.1122	0.2274
			1.5177	0.0362		0.0125	-1.2577		1.1128	-0.402
			1.5182	0.3519		-0.0491	-1.2567		1.1135	0.073
			1.5217	1.6673		0.0413	-1.2566		1.1164	1.0124
			1.522	0.7135		-0.2362	-1.2479		1.118	-0.6147
			1.5232	0.9707		-0.109	-1.2441		1.1182	0.2996
			1.5237	0.4709		-0.3919	-1.2371		1.1192	-0.0263
			1.5269	0.497		-0.0883	-1.2358		1.1226	0.7475
			1.5271	0.8073		0.2067	-1.2323		1.1249	0.6028
			1.5271	1.8167		0.438	-1.2322		1.1257	0.9175
			1.5273	0.3028		-0.2533	-1.2315		1.1262	0.7166
			1.5321	0.477		0.1306	-1.2257		1.1272	1.2693
			1.5327	0.2934		-0.8904	-1.2251		1.128	0.3688
			1.5329	-0.0761		-0.3971	-1.2227		1.1284	0.2696
			1.5331	1.168		-0.1066	-1.2184		1.1295	0.606
			1.5367	1.0922		0.3319	-1.2102		1.13	0.325
			1.5379	1.2531		-0.0271	-1.2088		1.13	0.1321
			1.5402	1.3987		0.6546	-1.2088		1.1301	0.9622
			1.5408	0.5594		0.3361	-1.2087		1.1305	-0.1632
			1.5426	1.6385		0.5321	-1.2046		1.1306	0.2707
			1.5435	1.0662		-0.2434	-1.2022		1.1307	-0.0174
			1.5439	0.633		-0.2486	-1.2		1.1309	0.1801
			1.548	0.8746		0.2851	-1.1983		1.1337	0.7645
			1.5487	0.3646		0.1705	-1.1965		1.1344	-0.4912
			1.5497	1.5614		-0.4665	-1.1948		1.1345	-0.5269
			1.5499	0.2025		-0.4718	-1.1908		1.1347	-0.3684
			1.5525	0.2689		-0.0285	-1.1895		1.135	-0.1551
			1.5527	0.9098		0.5135	-1.1864		1.1351	0.7179
			1.553	0.7834		0.5949	-1.1763		1.1362	-0.502
			1.5531	0.5666		0.0305	-1.1751		1.1363	-0.0526
			1.5549	1.0321		-0.4115	-1.1727		1.1365	0.7309
			1.5572	0.0176		-0.3575	-1.1706		1.137	1.032
			1.5586	0.6091		0.0138	-1.1681		1.1377	0.8531
			1.5623	1.4636		-0.2298	-1.1632		1.1391	0.3047
			1.5637	1.6902		0.8507	-1.1598		1.1407	0.8873
			1.5638	1.6315		0.1367	-1.158		1.1424	0.3167
			1.5648	0.9968		-0.4122	-1.1523		1.1438	0.9206
			1.5699	0.5993		0.0367	-1.1479		1.1444	0.8672
			1.5738	1.4251		0.1369	-1.1439		1.145	-0.4419
			1.5745	0.978		0.104	-1.1432		1.1454	0.7581
			1.5746	1.9045		0.0013005	-1.1422		1.1478	0.1255
			1.5757	-1.2781		0.1431	-1.1352		1.1504	1.0773
			1.5762	2.0339		-0.1061	-1.1327		1.1506	0.4427
			1.5783	0.497		-0.9488	-1.1273		1.1518	-0.251
			1.5804	-0.689		0.3136	-1.1256		1.1543	0.8769
			1.5824	0.7737		0.2856	-1.1253		1.1564	0.5668
			1.5826	1.1057		-0.101	-1.1238		1.1575	0.1711
			1.5827	-0.3256		-0.7062	-1.1236		1.159	-0.4033
			1.5829	1.3795		0.5742	-1.1229		1.1599	0.8397
			1.5864	0.0633		0.8906	-1.1223		1.1602	0.0896
			1.587	1.339		-0.5714	-1.1217		1.1604	0.2244
			1.5916	-0.2426		0.1779	-1.1206		1.1609	0.1773
			1.5926	1.6955		0.3134	-1.1205		1.163	0.6847
			1.593	0.9683		-0.2587	-1.1128		1.1631	0.3497
			1.5986	0.983		-0.9402	-1.1126		1.1642	0.9199
			1.6063	1.295		-0.2078	-1.107		1.1645	0.2003
			1.6071	0.725		-0.9697	-1.1066		1.1653	1.4609
			1.6112	0.7134		-0.9431	-1.103		1.1654	0.6235
			1.6112	1.4895		-0.7126	-1.0983		1.1666	0.273
			1.6155	0.9695		0.0935	-1.0978		1.1692	0.6126
			1.6158	0.8237		-0.1454	-1.0936		1.1693	-0.4107
			1.6166	-0.3771		-0.3185	-1.0928		1.1709	0.4992
			1.6177	1.6009		0.677	-1.0918		1.1717	0.7882
			1.6179	1.3121		0.5261	-1.0916		1.1721	0.5297
			1.6194	1.2117		-0.1449	-1.0911		1.1735	0.5125
			1.6214	0.9077		0.0304	-1.0905		1.1749	-0.1756
			1.6246	0.5887		-0.4077	-1.0854		1.1752	0.307
			1.6263	1.2462		-0.2214	-1.0835		1.1754	0.5038
			1.6282	1.4757		0.1409	-1.0815		1.1758	0.0899
			1.6393	2.6827		0.3556	-1.0813		1.1775	0.5609
			1.6401	1.1763		-0.1186	-1.0789		1.1786	0.5378
			1.6419	0.8989		-0.3621	-1.0782		1.1821	0.6204
			1.6419	0.5113		-0.1414	-1.0762		1.1839	1.2529
			1.6441	1.7442		-0.2056	-1.0734		1.1846	0.6956
			1.6509	3.0246		0.4534	-1.0698		1.1861	-0.169
			1.6513	0.0867		-0.3254	-1.0682		1.1873	0.21
			1.6518	2.005		0.6737	-1.0618		1.1874	-0.0801
			1.6534	0.108		-0.9234	-1.0598		1.1879	0.4455
			1.6568	1.1297		0.3476	-1.058		1.188	0.4665
			1.6569	0.6481		-0.5182	-1.0562		1.1885	-0.0902
			1.6576	1.1385		-0.1682	-1.056		1.1888	1.4594
			1.6591	1.6096		0.2173	-1.0557		1.1899	0.2191
			1.6629	1.0044		-0.0792	-1.0524		1.1904	0.5284
			1.663	0.1548		-0.1851	-1.0518		1.1904	0.313
			1.6689	0.5722		-0.4868	-1.0512		1.1916	0.5963
			1.671	1.2085		0.237	-1.0388		1.1919	1.0737
			1.6722	0.7422		0.0549	-1.038		1.193	0.992
			1.6724	1.1833		0.2198	-1.0363		1.1932	0.731
			1.6797	1.3784		-0.1555	-1.0358		1.1932	0.5158
			1.6803	0.8869		-0.2669	-1.0342		1.1935	0.4087
			1.6837	0.5408		-0.5389	-1.0328		1.1936	0.2456
			1.6909	0.7104		-0.4839	-1.0319		1.1936	0.2293
			1.6946	1.9199		0.3132	-1.0287		1.1945	0.9109
			1.6975	0.7025		0.148	-1.0285		1.1954	0.1166
			1.6977	1.1949		1.0089	-1.0282		1.1963	0.1133
			1.6992	1.7374		0.202	-1.0247		1.197	0.9069
			1.6995	0.2837		0.0893	-1.019		1.1974	0.1975
			1.7063	0.8649		0.1496	-1.0149		1.1974	-0.0166
			1.7114	1.0363		0.4009	-1.0144		1.1999	0.7763
			1.7125	1.9904		-0.6336	-1.012		1.2017	0.1094
			1.7132	0.5072		-0.4393	-1.0106		1.2032	0.2913
			1.7152	0.7797		-0.5966	-1.0098		1.2039	0.3049
			1.7211	1.9357		-0.048	-1.0083		1.2058	0.4681
			1.7226	2.2085		0.0283	-1.0044		1.2065	0.2142
			1.7256	0.9468		-0.0136	1.0018		1.2072	0.2611
			1.7271	0.9523		0.3515	1.0024		1.2089	0.1109
			1.7276	0.3879		0.994	1.0034		1.21	0.5507
			1.7318	-0.5901		0.9282	1.005		1.21	0.197
			1.7346	0.3413		0.0096315	1.0085		1.2119	0.7646
			1.736	2.1232		-0.228	1.0095		1.2134	0.5555
			1.7378	1.4852		0.0398	1.0098		1.214	1.4677
			1.7414	0.0672		0.5384	1.0162		1.2146	-0.0699
			1.7442	1.5302		-0.2833	1.017		1.2147	1.7896
			1.745	1.1854		0.4576	1.0175		1.2158	0.5677
			1.7454	0.6489		0.0183	1.0181		1.2171	0.7157
			1.7458	0.9381		-0.1284	1.0358		1.2182	-0.0564
			1.748	1.0359		0.8016	1.0383		1.2197	-0.9117
			1.7497	0.9089		0.2651	1.0389		1.2206	0.8271
			1.7536	0.5453		0.8793	1.0456		1.2223	0.565
			1.755	0.4974		-0.5534	1.0506		1.2227	0.8212
			1.7622	1.5513		0.5206	1.0521		1.2234	0.4691
			1.764	2.0143		0.3414	1.0526		1.2235	0.4404
			1.7682	0.8721		0.5655	1.0534		1.2236	0.4921
			1.7682	-0.2381		-0.6678	1.0544		1.2275	0.7199
			1.7708	0.8759		0.6503	1.0579		1.2275	0.6286
			1.7714	2.8054		0.3058	1.0597		1.2287	-0.1097
			1.7731	1.0453		0.8112	1.0675		1.2289	0.5585
			1.7784	1.9529		0.3807	1.0713		1.229	0.7586
			1.7799	0.6598		0.4896	1.0717		1.2299	0.4962
			1.7801	0.4611		0.203	1.0719		1.2301	0.3433
			1.7806	0.8996		-0.8184	1.0737		1.2317	0.45
			1.7837	0.5654		-0.0737	1.074		1.233	0.4328
			1.7849	-0.433		0.4964	1.0837		1.2339	-0.1877
			1.7963	2.0262		-0.0256	1.0849		1.2342	0.7194
			1.7988	1.1916		0.2354	1.0862		1.2349	0.1973
			1.8	1.1555		0.8137	1.0915		1.2362	0.4631
			1.8024	1.0637		-0.0618	1.0989		1.237	0.9088
			1.8028	0.0913		0.3755	1.1001		1.2379	0.6926
			1.8056	0.1988		0.0378	1.1002		1.2382	0.2804
			1.8112	0.6053		0.5747	1.1022		1.2421	0.3211
			1.8129	0.8772		-0.123	1.1034		1.2434	0.3594
			1.8133	1.3834		0.7462	1.1082		1.245	0.1729
			1.8155	0.8625		-0.0365	1.1098		1.2461	0.9982
			1.8162	1.3527		0.5042	1.1112		1.2462	0.9321
			1.8167	3.3947		-0.3422	1.1119		1.2467	0.3458
			1.8176	0.8668		0.3942	1.113		1.2469	0.1804
			1.8201	1.1454		0.4333	1.1135		1.2472	0.1108
			1.8207	-0.1382		0.1197	1.1171		1.2474	0.0281
			1.8207	1.8589		0.0492	1.119		1.2495	1.0183
			1.8248	1.423		0.3383	1.1205		1.2496	0.4357
			1.8255	-0.3248		0.7209	1.1222		1.2514	0.5045
			1.826	1.674		0.8647	1.124		1.2527	0.5774
			1.8277	2.1695		-0.7124	1.1257		1.2532	0.8442
			1.8283	0.9145		0.3659	1.1265		1.2549	0.3441
			1.8289	0.6986		0.6015	1.1267		1.2569	0.6237
			1.8351	0.7088		0.6994	1.1281		1.257	1.5762
			1.839	1.799		-0.2276	1.1308		1.2572	0.7609
			1.8397	0.5464		0.9011	1.1311		1.2577	0.9778
			1.8427	1.9525		0.6956	1.1376		1.2589	0.1023
			1.8433	0.8962		-0.0837	1.1417		1.259	0.5903
			1.8463	0		-0.3088	1.1437		1.2593	0.546
			1.8465	1.0351		0.5877	1.1444		1.2597	-0.1397
			1.8509	0.9445		0.2029	1.1571		1.2603	0.84
			1.8509	0.3503		0.5746	1.1694		1.2609	0.2622
			1.8554	0.9552		0.5939	1.1704		1.2619	1.0979
			1.8555	0.3931		0.4517	1.1724		1.2628	0.6765
			1.8566	1.3167		0.5653	1.1742		1.263	0.7304
			1.8572	1.6736		0.3037	1.1758		1.2633	0.4875
			1.8589	1.6672		1.0749	1.177		1.2648	0.7172
			1.8607	0.1173		0.1031	1.1802		1.265	0.6986
			1.8657	-0.3005		-0.1842	1.1875		1.2654	0.9899
			1.8696	0.5915		0.5724	1.1938		1.2661	0.5709
			1.8738	1.6528		-0.2573	1.1944		1.2663	0.4056
			1.8843	0.6918		0.6728	1.1949		1.2663	1.2996
			1.8848	0.4832		0.002694	1.1988		1.2665	0.9821
			1.8894	0.8511		-0.5242	1.2063		1.267	0.2381
			1.8911	1.7571		0.4143	1.2088		1.2679	0.0012653
			1.8912	-0.4744		0.8777	1.2155		1.2679	0.8082
			1.8925	1.5206		-0.3077	1.219		1.2682	0.8513
			1.8927	1.4727		0.1035	1.2202		1.2688	0.1486
			1.8952	0.4162		-0.85	1.2206		1.2696	0.3536
			1.8955	1.2551		-0.1592	1.2294		1.2702	0.4773
			1.8967	0.0885		0.6845	1.2309		1.2708	1.2367
			1.8974	1.5954		-0.1802	1.2321		1.2714	0.5219
			1.9021	1.4956		0.3272	1.2389		1.2724	0.7541
			1.9063	1.3338		0.2224	1.242		1.2737	1.5746
			1.9104	0.3683		0.0382	1.2459		1.2746	-0.175
			1.9129	1.0018		-0.367	1.2522		1.2768	-0.0147
			1.9133	1.0028		0.5462	1.2603		1.2785	0.2466
			1.9163	1.3256		0.4946	1.263		1.2786	1.0376
			1.9252	1.1528		0.1368	1.2684		1.28	0.2341
			1.9291	1.1117		0.9753	1.2687		1.2811	-0.0241
			1.931	1.442		0.3044	1.2689		1.285	0.386
			1.9328	0.9207		-0.6146	1.2751		1.2851	0.3054
			1.9337	-0.7629		0.0776	1.2771		1.286	0.4154
			1.9371	1.2713		0.3901	1.278		1.2862	0.5086
			1.943	1.8947		-0.1916	1.2848		1.2867	0.486
			1.9447	1.0893		0.5165	1.2867		1.2882	1.3597
			1.9504	3.9726		0.8508	1.2896		1.2885	-0.0711
			1.9508	1.4799		0.0213	1.2981		1.2897	1.5117
			1.9552	0.4627		-0.8379	1.3022		1.2907	0.6879
			1.9574	0.6221		-0.5362	1.3036		1.291	0.656
			1.9611	0.9912		-0.0956	1.3052		1.2911	0.9872
			1.9751	1.1462		-0.4948	1.3088		1.2921	0.3392
			1.9796	2.0769		0.8313	1.3118		1.2925	0.4123
			1.9825	0.6934		-0.2576	1.3141		1.2929	0.6627
			1.984	1.1365		0.5988	1.3406		1.2941	0.7699
			1.9865	0.4524		1.0095	1.3459		1.2949	0.5738
			1.9871	1.5504		-0.3176	1.3472		1.2957	0.736
			1.9884	0.255		1.2909	1.3506		1.2961	0.7598
			1.9928	0.9804		0.9077	1.3604		1.2962	0.7145
			2.004	1.2594		1.1906	1.3612		1.2979	1.0539
			2.0042	1.0685		-0.1383	1.3641		1.3	1.0728
			2.0069	0.5859		0.3898	1.3649		1.3002	0.8463
			2.0091	1.671		0.0865	1.3832		1.301	0.8041
			2.0119	-0.215		0.9495	1.3857		1.303	0.828
			2.0144	1.1997		-0.1062	1.3973		1.3036	0.3108
			2.0183	1.3783		-0.8582	1.4009		1.3036	0.2875
			2.0257	0.5085		-0.129	1.4115		1.3046	0.1354
			2.032	1.0235		-0.5455	1.4169		1.3053	0.3337
			2.033	1.875		0.0185	1.4193		1.3053	0.6682
			2.0534	1.7424		1.162	1.4536		1.3054	0.3319
			2.054	0.4843		0.3373	1.4602		1.3054	1.1279
			2.0588	2.1349		0.8792	1.4649		1.3056	0.7465
			2.0692	1.4778		-0.0196	1.4713		1.3076	0.6914
			2.0804	0.7815		-0.5331	1.4765		1.3083	0.4254
			2.0815	0.3885		-0.3327	1.4849		1.3086	-0.0877
			2.0818	0.9956		0.8916	1.4876		1.3107	0.6825
			2.0843	-0.7012		0.5303	1.4885		1.3107	-0.014
			2.0844	1.0422		0.0335	1.4889		1.3116	0.0461
			2.088	2.5114		-0.9061	1.511		1.3121	1.134
			2.0887	2.3627		0.0912	1.5269		1.3128	0.8879
			2.0923	0.5544		0.3859	1.5291		1.3139	0.2505
			2.0939	1.04		0.6057	1.5351		1.3184	0.0839
			2.1066	2.4185		0.526	1.5447		1.3207	0.7982
			2.1075	1.1692		0.9124	1.5471		1.3213	0.6441
			2.1122	1.5162		0.942	1.5528		1.3217	0.7517
			2.116	-0.0404		0.6115	1.5547		1.322	-0.2347
			2.1196	-0.1567		0.8922	1.5706		1.322	0.1401
			2.1296	2.5037		0.1234	1.5808		1.3221	0.8287
			2.1315	2.5222		-0.18	1.5835		1.3224	0.6968
			2.1325	1.2483		0.5289	1.5868		1.3241	-0.1535
			2.1337	0.3653		0.5986	1.5872		1.3243	0.5109
			2.1404	3.1901		0.1836	1.5885		1.325	0.5074
			2.1436	-0.4512		1.4203	1.5919		1.326	0.8199
			2.1526	-0.1235		0.1926	1.5945		1.3276	0.6505
			2.1574	-0.3099		-0.5248	1.595		1.328	0.4605
			2.1611	0.9685		-0.2927	1.6079		1.3295	0.816
			2.1634	-1.9507		-0.0254	1.6144		1.3303	0.8283
			2.1652	1.1657		0.9221	1.6148		1.3319	0.8873
			2.1694	-0.2744		0.1094	1.6148		1.3331	0.5227
			2.1805	2.09		0.8766	1.6313		1.3338	0.8336
			2.1809	1.3482		0.663	1.6398		1.3344	0.3256
			2.1811	0.7548		1.09	1.6399		1.3352	0.2088
			2.1832	1.3002		0.969	1.6504		1.339	0.6629
			2.1847	1.2327		0.2982	1.6855		1.3399	0.4984
			2.1887	1.1417		1.1383	1.6944		1.3405	0.8194
			2.1935	2.6281		1.3955	1.7246		1.3409	1.4735
			2.1975	2.7972		-0.2078	1.7452		1.3412	0.7547
			2.2	0.2214		1.2002	1.7484		1.3418	0.2291
			2.2004	1.4275		0.4682	1.7516		1.3428	0.4153
			2.2016	1.0251		-0.9709	1.7588		1.3436	1.0398
			2.2211	0.7656		-0.7366	1.7821		1.3445	0.8603
			2.2215	0.4685		1.3363	1.802		1.3447	0.4846
			2.2279	0.3092		0.0206	1.8036		1.3457	1.6021
			2.2304	0.3936		0.9371	1.8103		1.3462	-0.1112
			2.2307	-0.7185		1.2773	1.816		1.3513	0.7311
			2.2339	1.8837		1.4315	1.8163		1.3515	0.7239
			2.2351	3.2071		1.2881	1.8199		1.3527	0.7601
			2.2369	0.8894		1.3325	1.8368		1.3538	-0.0958
			2.2519	2.4666		1.0439	1.8413		1.3559	0.3305
			2.2553	0.4655		-0.0793	1.8416		1.3559	0.5541
			2.2571	3.3211		-0.9482	1.846		1.3559	0.6593
			2.2584	2.8702		-0.0536	1.8495		1.356	0.1843
			2.2637	1.3851		1.3262	1.8548		1.3585	0.8746
			2.2658	0.0493		0.1685	1.8556		1.3585	0.3421
			2.2695	1.4808		-0.3451	1.8736		1.3585	1.3649
			2.2705	1.104		1.5687	1.8792		1.359	1.4267
			2.272	2.0666		0.1559	1.9045		1.3598	0.8287
			2.2724	2.0997		1.27	1.9135		1.3629	1.1301
			2.2735	0		-1.1397	1.9283		1.3638	0.9198
			2.2741	1.9834		1.3932	1.9288		1.365	0.5134
			2.2749	1.5429		1.0645	1.9304		1.365	0.8454
			2.2798	1.8754		1.1784	1.9377		1.3662	0.3759
			2.2827	1.1888		0.1841	1.9642		1.3666	0.2167
			2.2857	0		0.9493	1.9797		1.367	0.4891
			2.2857	2.1945		1.8679	2.0046		1.3673	0.8524
			2.2937	1.3182		1.5838	2.0085		1.3674	0.2239
			2.295	0.4951		1.4982	2.0102		1.3687	0.8668
			2.2957	1.8159		0.6523	2.0158		1.3693	1.6061
			2.2959	1.9899		1.1582	2.0237		1.3698	0.451
			2.2966	1.1522		0.852	2.0343		1.3699	0.4411
			2.3033	2.0337		1.7295	2.0345		1.37	0.471
			2.3138	1.1992		-0.6952	2.0366		1.3704	-0.0161
			2.3152	1.3721		0.7495	2.0402		1.3713	0.8351
			2.3172	1.1304		-0.033	2.0438		1.3716	0.4233
			2.3203	-0.0157		1.8515	2.0448		1.3723	1.0149
			2.3308	2.4069		0.7449	2.0564		1.3737	0.5482
			2.3327	1.3491		1.6373	2.0685		1.3738	0.3
			2.3333	1.3346		2.1485	2.0722		1.3748	0.2881
			2.3343	0.238		1.8058	2.0769		1.3756	0.6293
			2.3349	0		1.4236	2.0783		1.3773	0.3656
			2.3369	2.4131		1.1393	2.0817		1.3788	1.2147
			2.337	0		1.3224	2.0986		1.3803	0.9166
			2.3375	-0.4302		1.8588	2.1011		1.381	0.4104
			2.3377	-2.076		1.2503	2.1013		1.3811	0.9625
			2.3401	0		1.582	2.1104		1.3843	1.2497
			2.3426	2.7736		-0.3086	2.1347		1.3851	0.7247
			2.3436	1.3538		-0.5102	2.1393		1.3867	0.6804
			2.3523	0.5282		2.0557	2.1399		1.3869	0.2096
			2.3526	1.2693		1.1766	2.1428		1.3871	0.2178
			2.3529	1.7848		0.7741	2.1637		1.3877	0.1904
			2.3536	2.117		1.7637	2.1783		1.3884	0.4615
			2.3553	4.2647		2.1078	2.181		1.3887	0.4807
			2.3564	0.5244		2.0192	2.1929		1.3906	0.2008
			2.359	1.8271		0	2.1968		1.3912	0.4132
			2.3649	1.8434		1.987	2.2084		1.3916	0.1465
			2.3676	0.4287		2.2237	2.2104		1.3922	1.8365
			2.3721	1.0002		1.7715	2.218		1.3929	0.8626
			2.3736	-1.9363		1.3814	2.2203		1.3935	0.6136
			2.3752	1.387		1.0194	2.2265		1.3946	1.1414
			2.3807	0		1.1227	2.2355		1.3965	1.4063
			2.3848	0.5947		0.4981	2.2383		1.3966	0.6887
			2.3856	1.2104		0.7142	2.2554		1.4011	0.6458
			2.3861	0.9656		0.8055	2.2655		1.4055	1.1174
			2.3865	2.728		0	2.2739		1.4075	0.0894
			2.3881	-0.702		0.8435	2.2786		1.4077	0.8041
			2.3891	1.2461		-1.9695	2.2963		1.4085	1.0344
			2.3916	2.3154		-0.517	2.2999		1.4097	0.6541
			2.3952	2.0748		0.7533	2.3115		1.4116	0.6826
			2.397	1.2248		0.6386	2.323		1.4122	0.7456
			2.3982	2.0706		-0.1252	2.327		1.4124	0.6649
			2.3984	2.3428		-0.0976	2.3331		1.413	0.7243
			2.3988	2.1877		1.0328	2.3335		1.4153	0.2339
			2.3991	1.2617		0.9675	2.3396		1.4156	0.9454
			2.414	1.5797		0.5643	2.3421		1.4166	0.9393
			2.4144	3.688		1.027	2.3588		1.4171	0.5702
			2.4175	1.6815		1.2526	2.3616		1.4171	0.7095
			2.4181	2.0597		0.7055	2.3631		1.4185	0.7239
			2.4203	1.2773		0	2.3795		1.419	-0.0894
			2.426	-0.546		0.7855	2.3817		1.4193	0.3491
			2.4274	2.8975		-1.1517	2.4117		1.4207	0.6396
			2.4308	2.7869		1.9257	2.4232		1.4207	0.7705
			2.4366	1.4549		1.549	2.4306		1.4211	0.781
			2.4418	2.2835		2.0327	2.4489		1.4237	0.0918
			2.4424	0.5899		-0.3259	2.4498		1.4247	0.5504
			2.4573	1.0306		-0.2883	2.476		1.4274	1.6716
			2.4582	1.9006		1.7116	2.4847		1.4284	0.9757
			2.4644	1.0782		1.1158	2.4852		1.4287	1.0363
			2.465	2.2261		1.9319	2.4978		1.4323	0.9569
			2.4658	1.5916		-1.7394	2.5079		1.4325	-1.1071
			2.4688	0.3239		1.915	2.5109		1.4335	0.6568
			2.4696	2.1395		1.066	2.5322		1.434	0.3573
			2.4697	2.0377		-1.0073	2.537		1.4342	0.707
			2.471	2.2703		1.5634	2.539		1.4345	1.5267
			2.4772	-0.2287		1.1247	2.5436		1.4349	1.271
			2.4808	3.2426		0.5662	2.5503		1.4352	0.347
			2.4942	1.9321		1.2705	2.5627		1.4356	0.676
			2.4999	1.8456		0.3006	2.5648		1.437	0.2342
			2.5003	1.7087		1.8363	2.5866		1.4372	0.6413
			2.5037	1.3468		1.7035	2.6094		1.4389	0.4741
			2.5132	0.6848		-0.1828	2.6277		1.439	0.5945
			2.5181	1.9503		-0.0475	2.6473		1.4397	0.6845
			2.5199	1.8584		1.5927	2.6498		1.4397	-0.0129
			2.5208	0.4848		1.9262	2.6532		1.4415	0.5686
			2.5217	2.2128		0.9332	2.6574		1.4425	-1.3107
			2.536	2.0281		1.6981	2.6821		1.4445	0.0763
			2.5378	3.5036		2.1287	2.6932		1.4446	0.2339
			2.5386	2.1198		-0.3456	2.6953		1.4459	0.4981
			2.5394	1.5084		-0.2931	2.728		1.4464	1.3581
			2.5456	1.7527		2.2786	2.7422		1.447	1.1958
			2.5461	1.1479		1.862	2.7513		1.4472	1.0439
			2.5477	1.2939		2.0416	2.7541		1.4473	0.3682
			2.5604	2.3215		1.1133	2.778		1.4475	0.7681
			2.5638	0.8633		0.5244	2.7891		1.4479	1.0782
			2.5686	5.7501		1.4438	2.7987		1.4483	0.0805
			2.5718	1.5808		-0.6556	2.8049		1.4484	0.9823
			2.5859	1.3439		1.762	2.8238		1.4488	0.0497
			2.5941	1.4573		0.2545	2.8292		1.4491	-0.3516
			2.5944	3.1699		0.9719	2.846		1.4493	0.7114
			2.5975	1.7958		1.8816	2.9088		1.4501	0.4055
			2.5997	-0.1675		1.1804	2.9175		1.4515	0.1814
			2.6007	0.7119		-0.9719	2.9395		1.4522	1.296
			2.6066	2.2501		1.1751	2.9488		1.4527	0.8973
			2.6097	2.984		1.6263	3.0167		1.4532	0.7927
			2.6135	1.2976		1.8832	3.018		1.4533	0.0485
			2.6215	2.8885		1.3305	3.0193		1.4536	-0.0182
			2.6284	1.0263		0.8511	3.0373		1.4568	0.1104
			2.6311	2.2313		-0.6678	3.0464		1.457	0.78
			2.6379	0.9767		1.3009	3.0484		1.4577	0.8371
			2.6386	1.3501		1.8219	3.0753		1.4584	1.0462
			2.6434	0.424		1.4153	3.0775		1.4598	0.6751
			2.6476	1.1046		1.7428	3.0787		1.4642	0.7113
			2.6585	2.7997		-0.0679	3.0874		1.4649	0.5162
			2.6646	0.6197		1.7214	3.1181		1.4651	0.426
			2.6718	-0.0547		1.8069	3.1313		1.4657	0.3451
			2.6735	2.9769		1.6695	3.1553		1.4662	0.603
			2.6782	1.0735		-1.1627	3.18		1.4667	0.4861
			2.6816	1.4941		0.2182	3.1822		1.4674	0.2242
			2.682	2.3426		1.194	3.2612		1.4677	0.4276
			2.6877	1.2741		1.7779	3.2692		1.4682	0.6824
			2.6937	1.8419		-0.9887	3.2724		1.4695	1.0729
			2.6956	1.7986		-0.1512	3.2912		1.4707	0.9964
			2.6986	-0.0046339		1.9885	3.3141		1.471	1.0167
			2.7075	0.9482		1.6433	3.3672		1.4738	0.548
			2.7086	1.5658		0.6238	3.3868		1.4741	1.5789
			2.7185	2.2776		1.3086	3.3912		1.4747	0.7472
			2.725	2.9928		1.9038	3.4122		1.4769	0.3429
			2.7262	3.8714		1.8131	3.4261		1.4779	0.4807
			2.7293	1.4156		1.0648	3.4505		1.4781	0.706
			2.7303	0.5972		0	3.4638		1.4782	0.3634
			2.736	1.865		1.6591	3.5781		1.4796	-1.3094
			2.7383	1.6195		0.2663	3.6167		1.4802	0.9756
			2.7406	0.2209		1.6696	3.6633		1.4817	0.9339
			2.7631	3.8021		1.7785	3.7197		1.4824	0.1919
			2.7989	2.7821		1.9343	3.7873		1.4832	0.6201
			2.8111	1.1994		2.2049	3.9139		1.4842	0.9169
			2.8134	2.7764		0.7062	4.0244		1.485	0.8734
			2.8205	3.1739		1.0544	4.0493		1.485	1.2033
			2.8366	2.88		1.4894	4.0928		1.4865	-0.0536
			2.8381	2.5132		1.8129	4.2591		1.487	0.8915
			2.8415	3.8228		1.5084	4.5647		1.4875	0.5516
			2.8426	0.7754					1.4882	0.3989
			2.8444	1.6898					1.4889	0.6504
			2.8452	0.312					1.489	0.4445
			2.8493	2.5334					1.4891	0.9363
			2.8589	0.6543					1.4891	1.1341
			2.8593	3.1926					1.4901	0.4196
			2.8699	1.1111					1.4904	0.8541
			2.8717	1.1048					1.4905	0.6199
			2.8719	1.6218					1.4907	1.2508
			2.8752	2.287					1.4935	0.6414
			2.8758	-0.6538					1.4943	0.8399
			2.8762	1.7749					1.4953	0.6491
			2.8808	1.5555					1.496	0.653
			2.8809	1.661					1.497	0.5863
			2.8901	2.8632					1.5001	1.0401
			2.9329	0.5594					1.5011	0.5932
			2.9382	2.6467					1.5028	0.2855
			2.9529	2.6655					1.508	0.7076
			2.9563	1.8151					1.5107	0.352
			2.9816	0.0077857					1.5116	1.1121
			3.0015	2.0982					1.5117	0.2941
			3.0017	0.9356					1.512	0.9488
			3.0021	0.7057					1.5121	-0.121
			3.0084	2.5165					1.5126	1.2511
			3.0113	1.7579					1.5139	0.5625
			3.0115	2.0276					1.5175	1.1621
			3.0117	0.9798					1.5185	0.3049
			3.0151	2.0182					1.5193	1.9399
			3.016	0.707					1.5196	0.9368
			3.0185	3.412					1.5204	1.0418
			3.0232	2.4904					1.5205	1.1986
			3.0284	1.7509					1.5239	0.4906
			3.0359	1.9711					1.5256	0.5115
			3.0462	1.7657					1.5258	0.6962
			3.0571	0.884					1.5274	0.8522
			3.0619	0.9802					1.5276	0.6805
			3.0703	2.1859					1.5288	0.8092
			3.0943	1.1514					1.5328	-0.4168
			3.0951	3.3945					1.5332	0.5402
			3.1004	0.3388					1.5365	0.9616
			3.1052	1.9211					1.5379	0.1715
			3.1227	0.2237					1.5383	0.809
			3.1276	2.1553					1.5396	1.0481
			3.1347	2.5817					1.5408	1.1159
			3.1379	1.1343					1.541	0.1678
			3.1862	3.5913					1.5417	-0.0915
			3.1871	1.2564					1.5424	1.7238
			3.1877	0.2378					1.543	0.3752
			3.1923	1.9529					1.5444	0.5837
			3.2028	-1.0789					1.5448	1.6615
			3.2084	2.756					1.5455	0.3058
			3.2131	-0.1782					1.5455	0.7116
			3.2181	2.4797					1.5463	1.8223
			3.2943	2.8174					1.5475	0.6979
			3.3081	1.6941					1.549	0.5569
			3.3169	-0.1173					1.5493	0.4478
			3.3654	1.8268					1.55	1.0943
			3.3671	0.591					1.55	0.5174
			3.3755	2.2305					1.5506	0.1201
			3.3959	2.0242					1.5508	0.5928
			3.4058	2.0032					1.5508	0.2486
			3.4313	2.077					1.5524	0.768
			3.4324	2.7508					1.5531	-0.0781
			3.4692	1.5208					1.5539	0.9611
			3.4838	2.7899					1.5565	0.2425
			3.5013	4.098					1.5573	-0.7233
			3.5322	3.0314					1.5574	0.8389
			3.5494	1.1185					1.5588	0.526
			3.566	1.9052					1.5604	0.5819
			3.6106	-0.9179					1.5609	0.1952
			3.6398	1.0067					1.5614	1.0207
			3.656	-0.8988					1.5616	0.8095
			3.7131	-0.1816					1.5622	0.7066
			3.7136	2.6718					1.5662	0.6737
			3.723	1.5722					1.5675	1.1079
			3.742	1.6746					1.5694	0.3871
			3.7539	2.0601					1.57	0.8264
			3.7662	2.423					1.5715	1.152
			3.7865	2.7969					1.5739	1.7643
			3.8089	0.2143					1.5748	0.124
			3.8192	4.794					1.5769	1.3673
			4.0016	1.2728					1.5774	1.6808
			4.0749	0.974					1.5782	0.1637
			4.1015	2.759					1.5802	0.7569
			4.1845	0.9247					1.581	-0.3587
			4.2249	3.8686					1.5819	0.4694
			4.3008	3.0319					1.5821	0.6105
			4.3215	-1.3469					1.5826	1.1202
			4.3646	-0.3533					1.5829	1.4357
			4.377	0					1.5846	1.1518
			4.4338	2.1082					1.5847	0.6562
			4.7103	-2.14					1.5847	0.5229
			4.7416	3.5635					1.5848	0.7605
			5.1127	0					1.5858	1.3864
			5.1548	2.9573					1.586	1.6727
			5.3456	-0.3312					1.5861	0.3213
			5.8715	-0.5581					1.5874	1.0014
			0.2249	-4.7811					1.5893	1.4926
			-0.2741	-4.6817					1.5931	0.8904
			-0.5396	-4.6245					1.5935	1.0975
			-0.7338	-4.3687					1.5939	0.5268
			-0.8341	-4.2857					1.5951	0.5051
			-1.8661	-4.1909					1.5964	0.4311
			-0.7442	-4.1285					1.6016	0.333
			-2.0077	-4.0229					1.6033	1.104
			0.4746	-4.013					1.6052	0.575
			0.0139	-3.8873					1.6058	0.2987
			-1.9343	-3.8745					1.6059	1.456
			-0.8782	-3.6886					1.6061	0.0544
			0.4633	-3.6829					1.6061	1.6632
			-1.1618	-3.5275					1.6073	0.8699
			-0.0121	-3.5192					1.6083	0.5008
			-1.3182	-3.4147					1.6095	0.7286
			0.1287	-3.3477					1.6096	0.7297
			-1.6501	-3.3091					1.6097	0.1379
			-1.5331	-3.2902					1.6126	0.7359
			-1.0845	-3.2609					1.6127	1.0828
			-0.8949	-3.2096					1.6129	0.8335
			0.5557	-3.1177					1.6137	0.6123
			0.3036	-3.0023					1.6157	0.4055
			-0.0103	-2.9262					1.6159	0.574
			-1.5018	-2.9086					1.6177	0.8186
			0.4403	-2.8177					1.6203	2.1059
			0.2516	-2.8171					1.6218	1.09
			0.669	-2.7963					1.6223	0.337
			-0.3531	-2.7251					1.6225	0.401
			-1.2271	-2.7152					1.623	1.5211
			-0.671	-2.6849					1.6265	0.8092
			-1.2573	-2.6636					1.6267	0.7898
			-0.5449	-2.659					1.6279	1.2182
			-1.8165	-2.6499					1.629	1.1984
			1.7182	-2.6327					1.6293	0.3808
			-0.9634	-2.6122					1.6301	0.0294
			-0.2402	-2.6082					1.6305	0.9192
			-1.5723	-2.6027					1.6328	0.2365
			-1.7088	-2.5157					1.633	1.1611
			-0.9749	-2.5124					1.6345	0.4567
			-0.077	-2.5039					1.6346	-0.0208
			-1.8407	-2.5011					1.6366	0.6187
			-0.7487	-2.4984					1.637	2.2133
			-1.953	-2.4952					1.639	0.4335
			-2.0747	-2.4826					1.64	0.5727
			0.698	-2.4742					1.6417	0.9658
			-0.8815	-2.459					1.642	0.5426
			-1.9581	-2.4451					1.642	0.6842
			-1.7194	-2.4373					1.6443	0.7049
			1.364	-2.4361					1.6457	1.2193
			-1.5953	-2.4309					1.6459	1.0755
			-1.7959	-2.427					1.6465	0.7577
			-1.8757	-2.4244					1.6474	1.4687
			-1.1445	-2.4157					1.6509	0.7563
			-1.8713	-2.4077					1.6513	0.8873
			-1.8721	-2.4077					1.6514	1.0586
			-0.9738	-2.3823					1.6515	1.1276
			-1.105	-2.3764					1.6533	1.6625
			-0.7268	-2.3714					1.6556	0.2086
			-1.0091	-2.3547					1.6558	0.7975
			-0.6194	-2.3399					1.6572	1.2126
			-0.2576	-2.3396					1.6578	0.4451
			-1.1613	-2.3213					1.6592	0.6259
			-1.2384	-2.3204					1.6615	-0.6081
			-0.6184	-2.317					1.6645	0.6408
			-0.8938	-2.298					1.6647	0.6205
			-1.2319	-2.2964					1.6648	0.7335
			-0.146	-2.2941					1.6659	0.7213
			-0.663	-2.2925					1.6659	0.5426
			-1.6071	-2.2742					1.6693	-0.5532
			-0.5075	-2.2615					1.6709	0.4748
			-1.8932	-2.2442					1.671	1.2607
			-0.7359	-2.2414					1.672	0.7757
			-1.19	-2.2271					1.6727	-0.284
			-1.7686	-2.2237					1.6731	0.7714
			-1.0581	-2.1667					1.6738	-0.2069
			-0.9702	-2.1573					1.6755	-0.6449
			-0.5298	-2.1559					1.6761	1.0942
			0.4549	-2.1327					1.6772	0.5583
			-0.412	-2.1039					1.6822	0.9095
			-1.4782	-2.0917					1.6827	0.9525
			0.1341	-2.0894					1.6831	1.6664
			-0.1484	-2.0892					1.6841	0.239
			-1.0882	-2.0841					1.6856	0.5139
			0.1317	-2.0743					1.6861	1.2913
			-0.8069	-2.0556					1.6873	0.8022
			-0.9201	-2.0336					1.6886	0.2482
			-0.4031	-2.0154					1.691	1.3463
			-0.7534	-2.0153					1.6919	1.5198
			-0.9153	-1.9833					1.692	1.3829
			-1.7414	-1.9788					1.693	1.7063
			0.3498	-1.9473					1.6969	1.1224
			-0.4201	-1.9401					1.698	0.9108
			-0.9448	-1.9273					1.6982	0.3099
			-0.6669	-1.9031					1.7001	-3.3919
			-0.0584	-1.8947					1.7007	0.8338
			-0.1786	-1.8879					1.7019	0.6928
			-0.1763	-1.8775					1.7024	0.303
			-0.9031	-1.8669					1.7026	-0.1077
			-0.5396	-1.8636					1.7036	0.6497
			-0.3018	-1.8633					1.7049	1.9994
			-0.7607	-1.8526					1.7067	-0.0425
			-1.3294	-1.8469					1.7071	0.6903
			0.222	-1.8305					1.7077	-0.5601
			-0.9354	-1.8245					1.7079	0.5235
			0.675	-1.8148					1.708	0.4085
			-0.7526	-1.811					1.7109	0.7616
			-0.8774	-1.8066					1.712	2.5833
			-0.6559	-1.8021					1.7129	0.5666
			-1.1429	-1.7965					1.7137	1.3498
			-0.8174	-1.7785					1.715	0.6163
			-1.1637	-1.7595					1.717	0.7005
			-1.3157	-1.7481					1.7175	1.2953
			-1.1575	-1.7416					1.7178	1.1671
			-0.9528	-1.7388					1.7196	1.2194
			-0.7789	-1.7129					1.7215	0.7024
			-0.1681	-1.7122					1.7226	0.6797
			-0.8194	-1.7096					1.7228	0.6147
			-0.6517	-1.6978					1.7236	1.8592
			-0.4497	-1.6907					1.7247	0.6662
			-0.5442	-1.6848					1.7248	0.8261
			-1.1016	-1.6821					1.7251	1.1863
			0.1496	-1.6747					1.7302	0.7587
			-0.232	-1.6746					1.7314	0.4049
			-0.0629	-1.6661					1.7337	1.0761
			0.122	-1.6653					1.7338	2.5635
			-0.558	-1.6642					1.7358	1.3085
			-0.8567	-1.6566					1.7401	1.434
			-1.3125	-1.6507					1.7412	0.8782
			-0.2796	-1.6268					1.7438	0.7535
			-0.8984	-1.6224					1.7463	1.3392
			0.2388	-1.6144					1.7463	0.6564
			0.3483	-1.6135					1.7469	0.9203
			-1.0194	-1.6115					1.7471	0.6908
			-1.2044	-1.6072					1.7478	0.4699
			0.4866	-1.6007					1.749	0.6609
			0.0202	-1.5917					1.7495	0.5956
			-0.5233	-1.5851					1.7496	0.4816
			-0.9084	-1.5848					1.7533	1.5092
			-0.9023	-1.5825					1.7534	0.5008
			-0.2093	-1.5774					1.7561	1.0413
			-0.9434	-1.5708					1.7561	0.6828
			-0.6965	-1.5698					1.7566	1.2498
			-0.972	-1.5683					1.7571	0.2092
			-0.5246	-1.5681					1.758	0.8999
			-0.8717	-1.5628					1.7608	1.4672
			-0.9521	-1.5524					1.7636	0.7085
			-0.439	-1.5522					1.7644	1.1834
			-0.7983	-1.5519					1.7672	0.505
			0.6168	-1.5445					1.7684	0.8006
			-0.6752	-1.5424					1.7705	0.706
			0.0938	-1.5399					1.7705	0.5558
			0.2067	-1.5346					1.7743	0.8501
			-0.7678	-1.5305					1.7745	0.7424
			-0.7791	-1.5233					1.7747	0.8857
			-0.2305	-1.5209					1.7754	1.5767
			-0.598	-1.5202					1.7754	1.8588
			-0.141	-1.5199					1.7764	0.5824
			-0.9257	-1.5129					1.7765	0.9459
			-0.4995	-1.506					1.7767	1.4104
			-0.4541	-1.5056					1.777	1.7061
			-0.6017	-1.4822					1.777	1.3444
			-0.1185	-1.481					1.7778	0.3403
			-0.4774	-1.4785					1.778	0.8766
			-0.7301	-1.4776					1.7787	0.8915
			-0.2915	-1.477					1.7794	0.6124
			-0.4993	-1.4729					1.7805	0.966
			-0.8877	-1.4615					1.7814	1.1791
			-0.4835	-1.4499					1.7816	0.7553
			0.4375	-1.4349					1.7823	-0.3727
			-0.4911	-1.4346					1.7829	0.8992
			-0.8947	-1.408					1.7831	0.8473
			-1.0618	-1.4045					1.7894	0.2781
			-0.9388	-1.3994					1.7909	0.5301
			0.2919	-1.3989					1.7912	1.1084
			-0.7992	-1.3977					1.7926	0.4085
			-0.4954	-1.3959					1.7934	1.0728
			-0.9798	-1.3943					1.7947	0.4948
			-0.5404	-1.3937					1.7954	1.1241
			-0.9448	-1.3886					1.7982	1.2933
			-0.522	-1.3864					1.7983	0.2029
			-0.6747	-1.381					1.7993	0.9238
			-1.0062	-1.3794					1.8019	-1.0377
			-0.9574	-1.3695					1.8031	1.437
			-0.5559	-1.3598					1.8032	0.7479
			-0.6668	-1.3569					1.8057	1.2279
			-0.3353	-1.3536					1.8069	0.7262
[truncated: 909 more rows]

## Sheet: Fig3I-J
Relative Gene Expression (realtime PCR)
	Tbx18		Dlk1		Epha4		Pcp4		Chad				Atf3		Mef2d		Hdac5		Irx2		Cdkn2d
Age	tibia PZ	Phalanx PZ	tibia PZ	Phalanx PZ	tibia PZ	Phalanx PZ	tibia PZ	Phalanx PZ	tibia PZ	Phalanx PZ		Age	tibia HZ	Phalanx HZ	tibia HZ	Phalanx HZ	tibia HZ	Phalanx HZ	tibia HZ	Phalanx HZ	tibia HZ	Phalanx HZ
NB	189.119	9	20572.2	9603.34	129.334	37.6007	4.8813	227.765	60588.9	76924.1		NB	2295.06	222.394	7502.38	7582.92	766.358	104.214	0	0	20.0506	154.663
NB	118.016	437.487	4771.21	9244.14	26.0561	87.15	0.1207	1.3163	43321.7	122462		NB	2158.24	235.434	13257.9	7734.25	1735.83	345.487	0	0	77.5541	29.9647
NB	160.249	150.873	6378.53	7695.4	41.417	195.139	0.3676	0.7043	41346.8	48462.4		NB	2401.13	657.507	8074.56	11954.3	997.813	307.353	0	0	23.9471	104.67
NB	319.374	114.277	8858.21	4655.35	35.2133	162.166	0.2104	0.6578	76958.7	54339.6		NB	740.375	1215.57	10506	3653.42	641.968	1188.56	0	0	13.5166	0
NB	183.508	170.83	6584.42	3111.1	93.8555	197.752	0.1404	1.0549	32092.3	92556		NB	669.418	526.831	7318.1	9522.68	1319.61	944.88	0	0	13.7254	42.5478
NB	418.319	290.467	685.59	9684.75	43.022	171.061	0.6964	0.4265	34679.3	40770		NB	816.478	515.797	6455.41	11018.6	474.43	694.953	0	53.2575	21.5628	138.578
NB	506.682	221.712	2479.47	3520.02	39.5585	156.303	6.025		51085.6	99797.6		NB	695.342	553.542	11797.8	7439.02	937.072	782.161	0	109.138	80.3985	132.313
1wk	57.324	34.8669	573.576	192.125	12.742	91.0613	5.0567	6509.71	22939.5	200061		1wk	598.323	558.066	10874.8	6044.3	814.109	671.103	20.4294	66.0864	75.4584	171.299
1wk	106.701	13.3271	306.152	33.183	13.3292	77.7159	1.1096	1058.14	9259.9	221867		1wk	806.188	568.336	21007.4	7664.58	495.95	504.315	0	90.3922	26.5625	568.296
1wk	143.426	17.0515	686.688	100.719	12.4391	165.064	0.6866	1088.64	20925.4	253264		1wk	621.174	194.758	10421.2	8044.62	632.413	359.226	0	70.5263	31.4039	276.288
1wk	258.481	22.9346	593.008	122.947	30.3507	252.607	16.1297	1240.94	48433.3	48267.3		1wk	588.073	256.034	8571.28	4921.52	457.546	383.191	0	44.6472	64.3862	175.048
1wk	135.768	7.2022	578.244	59.5673	43.7092	102.492	6.7679	2774.74	28518.9	69275.5		1wk	1560.42	385.075	10502.3	4710.65	607.97	503.728	21.7123	89.5757	63.2738	229.305
1wk	157.329	0	1555.09	338.825	9.678	451.182	0.8844	434.704	15689.4	80425		1wk		261.663		4628.96		488.436		44.1101		170.789
4wk	83.1749		9.9546		97.9898		4394.36		386483			4wk	586.739		4688.56		636.743		58.0279		122.654
4wk	80.2635		10.2688		62.2137		4684.76		636617			4wk	591.313		5479.77		738.952		27.6075		103.286
4wk	85.2208		4.5499		110.273		6955.33		1.04008e+06			4wk	769.106		6482.33		464.243		236.232		208.499
4wk	60.3843		45.1233		355.205		5184.99		865004			4wk	705.043		6166.69		318.052		80.9107		281.767
4wk	110.843		0.232		363.28		8732.13		812058			4wk	579.254		6324		591.671		46.8483		520.803

## Sheet: Fig4D-F
Relative Gene Expression (realtime PCR)
	Igf2		Igfbp7		Igfbp4		Igfbp5				Bmp6		Bmp3		Bmper				Wnt5a		Wnt4		Wif1		Dkk3		Wnt5b
Age	tibia PZ	Phalanx PZ	tibia PZ	Phalanx PZ	tibia PZ	Phalanx PZ	tibia PZ	Phalanx PZ		Age	tibia HZ	Phalanx HZ	tibia HZ	Phalanx HZ	tibia HZ	Phalanx HZ		Age	tibia PZ	Phalanx PZ	tibia PZ	Phalanx PZ	tibia PZ	Phalanx PZ	tibia PZ	Phalanx PZ	tibia HZ	Phalanx HZ
NB	206345	92760.2	850.961	1050.53	917.855	2706.72	195.017	2090.86		NB	2703.68	314.906	56.9345	314.906	110.482	1350.19		NB	434.726	112.915	656.546	477.754	327.531	435.95	585.46	1508.66	6371.91	1971.89
NB	110079	86999.8	529.092	797.382	2520.43	7080.52	3834.99	11084.9		NB	6360.31	1571.97	157.8	1087.08	134.766	921.902		NB	260.974	655.958	1190.88	790.439	337.7	384.275	107.074	2574.64	2322.14	2933.21
NB	157813	111652	502.208	561.789	523.718	18266.4	276.949	7255.28		NB	6049.04	1510.67	153.19	1015.23	0	1766.6		NB	127.828	359.876	1931.45	769.061	42.6655	470.859	8.077	559.37	3401.32	3589.51
NB	146727	80801.8	526.45	1382.82	367.457	2330.26	274.661	363.13		NB	1314.08	2062.59	517.561	799.96	182.577	580.243		NB	138.919	21.4861	545.041	863.75	60.1077	220.609	4.0264	3175.64	5508.43	2429.19
NB	100895	84202.2	649.627	884.016	667.421	4753.95	1514	296.13		NB	1245.35	1295.26	343.846	1316.45	202.297	1158.11		NB	337.758	220.982	1331.54	856.618	27.8263	231.385	182.121	601.693	2353.68	5063.36
NB	33460.5	91321.9	91.6673	983.607	623.708	19278.2	27.9343	11160.5		NB	1990.34	545.368	58.358	1633.37	207.296	1305.49		NB	235.151	163.338	1329.56	557.247	79.0929	578.597	140.948	5115.66	3752.1	4284.68
NB	91070.6	95567.4	284.083	1232.66	500.312	3037.57	356.591	640.517		NB	1927.46	752.61	440.231	238.9	267.199	611.979		NB	393.679	154.547	1756.88	817.528	16.6973	368.705	0.29	5356.34	10644.3	6793
1wk	90898.2	56883.4	607.133	675.985	179.611	1294.79	98.9322	446.582		1wk	1280.63	749.341	50.5986	602.647	23.5106	507.54		1wk	94.2734	85.0636	719.938	225.194	17.8941	615.517	12.0184	2356.26	4699.38	2932.99
1wk	92654.7	23879.4	451.115	719.108	160.976	2617.71	17.563	2897.83		1wk	1380.99	661.107	66.308	1063.29	26.0868	475.778		1wk	102.282	13.7717	819.381	314.861	294.777	877.701	0.6449	249.951	5002.64	2293.48
1wk	105805	38459	419.976	591.82	592.009	853.835	670.83	988.444		1wk	1005.66	1217.53	52.4156	1832.76	32.1659	3112.06		1wk	100.292	69.1625	651.815	213.122	106.975	1046.04	114.799	1700.96	4090.31	2152.99
1wk	92066.8	29881.2	730.29	963.045	498.37	1085.59	403.497	1868.45		1wk	3544.61	516.54	251.166	802.204	98.6683	111.468		1wk	268.438	59.0814	898.603	154.646	130.22	575.795	14.7962	339.972	3256.05	1271.2
1wk	113032	34539	842.717	697.626	1159.35	1375.21	1181.29	1212.37		1wk	3545.68	1392.34	173.021	218.118	22.3877	316.853		1wk	211.391	41.6208	3182.72	638.162	140.837	1354.15	245.114	591.517	6955.02	3131.11
1wk	113151	117731	639.743	1799.73	279.655	3875.28	261.123	3357.99		1wk		1210.84		256.648		384.832		1wk	136.693	64.2675	1110.48	431.749		181.912	69.9988	1525.61		1731.52
4wk	7497.84		1907.43		870.222		866.92			4wk	1982.54		241.935		50.0134			4wk	74.7939		2572.3		2013.6		145.141		2607.66
4wk	10863.7		1289.76		707.841		233.814			4wk	2772.2		470.348		39.9114			4wk	68.6641		679.038		1007.1		383.848		2179.9
4wk	2542.78		1342.35		695.712		452.421			4wk	3865.16		74.3651		77.101			4wk	48.8424		1996.25		536.494		0.0701		3397.91
4wk	6189.91		1359.5		865.553		1007.77			4wk	3445.49		24.4257		52.9079			4wk	89.5094		1856.96		130.916		0.4477		3362.76
4wk	3265.11		1398.06		889.7		337.032			4wk	3181.79		126.767		72.107			4wk	30.6135		1397.1		508.808		14.5947		3007.39

## Sheet: Fig4GHK
Relative Gene Expression				Thymidine Uptake value (normalized to Tib + Fem)							Hypertrophc Cell Height (average of each bone)
	siRNA			siRNA	scramble	scramble	Igf2	Igf2			Treatment	Tibia	Metatarsal
Bone	scramble	Igf2		IGF1?	no	yes	no	yes			Control	12.5913	17.0536
Ph + M	0.46216	0.0382239		Ph + M	0.7562	0.6001	0.4572				Control	14.3311	14.9899
Ph + M	0.535013	0.349629		Ph + M	0.6531	1.093	0.6374				Control	13.9535	17.2047
Ph + M	0.323822	0.187766		Ph + M	0.5025	0.5338	0.641				Control	12.273	14.6163
Ph + M	0.343029	0.252524		Ph + M	0.4732	0.4802	0.401				Control	12.0103	18.0008
Ph + M	0.576393	0.219318		Ph + M	0.4724	1.1102	0.634				Control	13.7391	15.7828
Ph + M	0.277636	0		Ph + M	0.7653	0.9549					Control	12.3439	16.3297
Tib + Fem	1.32096	0.111731		Ph + M	0.4423	1.5443					Control	12.5862	16.378
Tib + Fem	0.67904	0.243995		Ph + M	0.4348	1.4454					Control		17.6475
Tib + Fem	0.817643	0.342637		Ph + M	0.3085						Control		18.1094
Tib + Fem	0.924568	0.576004		Ph + M	0.4801
Tib + Fem	1.25779	0.318155		Ph + M	0.7953						Bmp2	16.7453	18.58
				Ph + M	0.8323						Bmp2	16.8311	18.2723
				Ph + M	0.8303						Bmp2	15.4574	18.5144
				Ph + M	0.601						Bmp2	18.7568	16.8872
				Ph + M	0.3578						Bmp2	14.3556	15.6303
				Ph + M	0.3165						Bmp2	18.2472	18.2525
				Tib + Fem	1.0237	0.8223	0.6324	0.8573			Bmp2		15.5561
				Tib + Fem	0.8494	0.8423	0.6745	0.8304			Bmp2		17.1737
				Tib + Fem	0.8339	1.1462	0.6054	0.8544
				Tib + Fem	0.9243	1.0008	0.6756	0.8033			Noggin	12.8689	15.7594
				Tib + Fem	1.2071	0.8825	0.6469	0.8789			Noggin	10.0042	14.1366
				Tib + Fem	1.1616	0.8664					Noggin	11.7382	11.6676
				Tib + Fem	0.9447	1.1198					Noggin	11.7959	13.5647
				Tib + Fem	1.0076	0.8494					Noggin	15.3235	12.894
				Tib + Fem	1.0287	1.2355					Noggin	12.2273	12.9612
				Tib + Fem	1.1366	1.6469					Noggin	9.2571	12.4438
				Tib + Fem	1.1509	1.4337					Noggin		12.2784
				Tib + Fem	0.8765	1.0776					Noggin		13.2015
				Tib + Fem	0.6914	1.0124
				Tib + Fem	1.1637	0.8467
				Tib + Fem	0.9095	0.9126
				Tib + Fem	1.162	1.0518
				Tib + Fem	0.9894	1.0284
				Tib + Fem	0.9391
				Tib + Fem	1.2151
				Tib + Fem	1.1573
				Tib + Fem	1.0521
				Tib + Fem	0.7694
				Tib + Fem	0.8062

## Sheet: FigS2
	Resting Zone Height				Resting Zone Cell Count				Proliferative Zone Height				Proliferative Zone Cell Count				BrdU + cells / column				Hypertrophic Zone Height				Hypertrophic Zone Cell Count				THC height
Age(wk)	femur	tibia	metacarpal	phalanx	femur	tibia	metacarpal	phalanx	femur	tibia	metacarpal	phalanx	femur	tibia	metacarpal	phalanx	femur	tibia	metacarpal	phalanx	femur	tibia	metacarpal	phalanx	femur	tibia	metacarpal	phalanx	femur	tibia	metacarpal	phalanx
1	221.889	130.821	128.006	52.1611	74.5	57	119.4	67.4	334.722	330.967	208.606	125.328	39.3333	41.5556	40.5	25.8333	2.4267	3.3315	2.7107	1.7769	314.456	357.961	148.239	139.983	12.5	12.3333	5.6667	5.6667	36.366	35.012	25.938	25.646
1	208.783	156.532	102.429	52.9783	81	66.6667	109.2	72.2	322.05	454.667	223.778	124.644	49.2222	60.2222	44.6667	27.1667	2.68	3.9958	1.65	1.85	327.783	276.689	150.4	116.459	10.5	12.6667	6.3333	5.8333	36.324	37.168	27.892	26.178
1	296.606	285.25	104.511	58.7017	82	83.6	104	85.8	267.072	347.633	228.111	138.656	37.4444	43.1667	42	30	2.6467	2.8649	2.0337	1.4239	299.65	272.483	154.694	130.106	11.3333	14.3333	5.3333	4.6667	35.81	34.776	24.992	24.502
1	307.178	280.961	54.7911	31.3206	83.7333	82.4	64	46.6	319.961	386.856	262.4	128.622	31.6667	37.6667	48.6667	27.1667	5.2357	5.15	2.3	1.625	308.217	303.633	137.706	118.35	12.3333	13.3333	6	4.8333	42.366	37.034	26.702	27.202
1	341.239	309.194	94.7878	47.895	78.4667	64.9	102.8	60.2	313.028	358.611	222.206	108.497	36.1667	49.3333	46	23	3.8625	4.4167	3	2.1182	269.211	351.583	125.311	120.964	12.8333	13.1667	5.8333	4.6667	40.874	35.642	26.866	26.706
1
2	102.978	104.35	117.01	66.8717	62	58	108.4	66.8	272.994	272.489	206.094	94.5028	32.8333	34.3333	42.8333	20	2.5917	2.3917	1.775	1.65	264.4	263.406	141.567	122.344	10.1667	11.3333	5.1667	4	38.582	39.08	24.968	22.138
2	93.7906	78.4478	119.102	50.8483	48.2	59.6	102.4	58.8	262.939	317.622	201.561	103.033	29.5	40.75	41.8333	19.5	2.0885	2.8385	2.1	1.8	240.033	325.461	151.939	107.297	12	11	5.8333	4.3333	35.794	35.024	21.428	23.004
2	110.529	106.133	98.9194	49.3533	65.2	55.6667	95	60.8	266.3	317.956	207.872	107.667	31	42.1667	44.4286	21.3333	2.4487	2.4369	1.7058	1.3273	225.65	265.744	155.394	119.382	13	14.3333	5.6667	4.6667	33.194	32.96	24.19	23.022
2	113.098	91.8439	103.038	53.4894	63.6	55.2	102.6	65.2	261.1	328.611	224.494	114.856	33.2778	42.8333	45	23	2.6542	2.7619	1.9295	1.175	298.144	239.456	151.906	113.402	12.3333	12.1667	6	5	34.51	36.68	25.574	23.262
2	129.001	102.28	92.3889	36.7144	63.3333	58	102.6	42.6	284.272	266.594	183.728	106.709	31.3889	33.8333	40.3333	22			2.3932	1.675	260.006	258.867	138.922	107.986	11.5	13	5.3333	4.3333	37.18	35.91	26.976	23.826
2
4	56.865	44.365	52.37	40.66	46.8	34.4	55	36.4	190.8	207.606	88.4139	65.9694	19.6667	29.1667	15.5	11.3333	2.1764	1.9169	1.5833	1.2167	252.333	355.917	112.323	91.2861	10.1667	10	6.1667	5.3333	36.3	32.598	19.894	17.976
4	56.8179	55.8672	47.155	37.2689	45.4	40.8	43.8	27.2	119.181	205.044	87.5172	65.135	16.3333	25.1667	16.1667	11.3333	1.425	1.6955	1.8	1.0199	341.556	361.833	108.752	99.0256	10.5	10.6667	6.1667	5.1667	33.764	29.158	19.26	19.816
4	94.8211	45.3411	46.5561	35.3206	64.8	38.4	38.4	36	133.361	205.161	87.3589	62.5383	17.6667	25.5	15.6667	10	1.9592	2.1	1.2178	0.4777	316.439	316.189	117.754	91.4994	10	10.5	6.1667	5.1667	33.476	35.21	20.936	20.566
4	64.1528	37.6317	53.2411	54.8589	44.8	33.6	59.6	47.6	150.803	207.467	90.4078	69.6683	22.6667	28	16.7143	12.8333	1.9583	2.0074	1.3635	0.9068	371.683	325.611	115.026	93.3706	10.1667	11.5	5.8333	4.5	31.972	30.97	18.354	17.662
4	65.9839	45.585	54.0294	36.3967	31.6	35.6	48.4	25.6	129.863	226.539	93.0178	68.8306	21.1667	26.5	18.6667	11.3333					397.05	281.267	130.479	101.489	11.5	11	5.8333	5	35.872	35.374	19.448	18.392
4
8	51.5272	40.2711	32.5894	19.5456	32.6	23.4	15.2	10.4	125.453	148.056	67.275	40.9156	20.3333	19.1667	8.1667	4.8333	1.4933	1.522	0.125	0.0801	197.15	230.483	96.1083	50.345	8.8333	7.5	3.5	2.5	24.478	26.888	17.806	13.084
8	49.215		21.5656	17.8578	32		11	13.6	133.973		43.3106	35.8411	16.3333		4.8333	4.8333	1.2758	1.4625	0.2278	0.0667	269.494		70.7628	48.5772	8.6667	8.1667	4.8333	2.6667	24.632	28.576	17.346	13.68
8	51.7961	36.4517	31.03	20.7367	38	23	19.2	6.8	129.127	149.711	58.7189	37.6178	14.8333	20.5	8.5	5.1667	1.0813	1.2625	0.4256	0.1111	234.844	246.678	74.7833	61.3922	8.3333	8.1667	4.3333	3.5	25.65	22.356	18.098	15.656
8		31.7	31.4494	29.8122		24.4	21.2	19.2		145.706	57.4094	44.6717		21.3333	7.8333	6.6667	1.2167	1.35	0.0833	0		259.661	77.0289	38.3294	9.3333	8.3333	3.6667	3.3333	28.304	24.634	17.694	11.802
8	47.5617	34.5906	31.7194	26.2778	25.2	23	22.8	13.4	121.426	138.237	54.3956	45.6761	17.5	16.6667	7.1667	6.5			0.1632	0	200.294	225.822	80.1372	37.6967	8.5	9.3333	4.6667	2.6667	25.578	26.454	16.852	13.576
8
12	57.5828	50.1567	0	0	30.6	24.2	0	0	130.189	113.983	47.3828	0	16.8333	20	5.3333	0	0.3574	0.4611	0		146.983	140.461	48.4322	0	5.8333	5.5	2.8333	0	22.008	24.174	12.766
12	41.9361	42.1889	0	0	26.6	24.4	0	0	135.597	132.431	47.8767	0	17.3333	20.6667	5.8333	0	0.5942	0.6512	0		162.811	128.189	47.285	0	5.8333	5.6667	3.5	0	21.368	20.678	12.21
12	51.4839	36.0961	0	0	26	20.8	0	0	109.415	123.832	36.1339	0	16.5	20.1667	4.6667	0	0.5125	0.5542	0		131.048	132.588	38.3517	0	6.5	6.3333	2.6667	0	22.828	19.472	11.912
12	47.4222	41.9483	0	0	33.8	33.4	0	0	114.341	115.764	45.7389	0	15.8333	17.6667	5.5	0	0.5625	0.6875	0		129.365	128.34	56.8339	0	6	5.1667	2.6667	0	20.412	20.422	13.61
12	35.0289		0	0	29.6		0	0	101.194		45.6728	0	12.8333		5	0	0.4	0.625	0		129.404		47.4878	0	7.1667	6	2.8333	0	22.292	23.558	14.084
12
16	42.0956	40.0322			22.2	25			94.605	100.073	0		14	15	0		0.2632	0.35			96.7433	86.0367	0		6.5	5	0		19.386	16.518
16	39.2967	38.7272			27	23.2			100.993	99.2617	0		15.8333	16	0		0.2625	0.2375			120.424	105.326	0		6	4.8333	0		20.876	17.75
16	39.44	41.0833			24.4	26.2			93.6056	109.385	0		13.5	16.1667	0		0.2125	0.4125			117.459	96.0944	0		5.3333	5	0		21.866	18.618
16	45.3339	42.2267			27.4	27.6			101.401	106.927	0		13	17.6667	0		0.5	0.25			113.666	107.737	0		5.5	5.1667	0		22.614	19.478
16	37.8989	37.9833			25.6	24.6			97.5928	90.0672	0		14.1667	15.5	0						114.295	103.4	0		5.1667	5.1667	0		19.048	19.968
16

## Sheet: FigS3
	Mouse BrdU labeling index						Rat BrdU labeling index
Age	femur	tibia	metacarpal	phalanx		Age	femur	tibia	metacarpal	phalanx
E17	0.1057	0.1004	0.0952	0.2274		1wk	0.0617	0.0802	0.0669	0.0688
E17	0.1404	0.1408	0.0613	0.1978		1wk	0.1064	0.0664	0.0369	0.0681
E17	0.1491	0.1554	0.0383	0.1666		1wk	0.0707	0.0664	0.0484	0.0475
E17	0.1511	0.1427	0.041	0.1905		1wk	0.0846	0.1367	0.0473	0.0598
E17	0.1404	0.131	0.0831	0.175		1wk	0.1068	0.0895	0.0652	0.0921
E17	0.1469	0.1776	0.0418	0.3008		2wk	0.0789	0.0697	0.0414	0.0825
E17	0.1404	0.1349		0.1843		2wk	0.0708	0.0697	0.0502	0.0923
E17	0.1399	0.1513				2wk	0.079	0.0578	0.0384	0.0622
NB	0.0913	0.079	0.1051	0.1285		2wk	0.0798	0.0645	0.0429	0.0511
NB	0.0673	0.0717	0.1339	0.083		2wk			0.0593	0.0761
NB	0.0732	0.0441	0.0889	0.0886		4wk	0.1107	0.0657	0.1022	0.1074
NB	0.0764	0.0823	0.1194			4wk	0.0872	0.0674	0.1113	0.09
NB	0.067	0.077	0.1002	0.081		4wk	0.1109	0.0824	0.0777	0.0478
NB	0.0777	0.0701	0.1308	0.0644		4wk	0.0864	0.0717	0.0816	0.0707
1wk	0.0392	0.0426	0.1288	0.0753		4wk			0	0
1wk	0.0529	0.0466	0.0661	0.0541		8wk	0.0734	0.0794	0.0153	0.0166
1wk	0.0521	0.034	0.0418	0.0356		8wk	0.0781	0.0713	0.0471	0.0138
1wk	0.0388	0.0472	0.0461	0.0382		8wk	0.0729	0.0592	0.0501	0.0215
1wk	0.0481	0.0376	0.1071	0.0726		8wk	0.0695	0.081	0.0106	0
2wk	0.056	0.0326	0.0496	0.03		8wk			0.0228	0
2wk	0.059	0.0349	0.0612	0.0491		12wk	0.0212	0.0231
2wk	0.0415	0.0274	0.0468	0.05		12wk	0.0343	0.0315
2wk	0.0306	0.0308	0.0764	0.053		12wk	0.0311	0.0275
2wk	0.0432	0.0388	0.075	0.0496		12wk	0.0355	0.0389
3wk	0.0609	0.073	0.0042614			12wk	0.0312
3wk	0.066	0.0886	0.0102			16wk	0.0188	0.0233
3wk	0.0457	0.0558	0.0241			16wk	0.0166	0.0148
3wk	0.0435	0.0663	0.0167			16wk	0.0157	0.0255
3wk	0.0721	0.0633				16wk	0.0385	0.0142
3wk	0.0471	0.0703				16wk
4wk	0.0538	0.0563
4wk	0.0754	0.0896
4wk	0.0483	0.0625
4wk	0.0619	0.0656
4wk	0.0726	0.0854
4wk	0.0746	0.0464
8wk	0.0209	0.0127
8wk	0.0136	0.0123
8wk	0.0115	0.0117
8wk	0.0053732	0.0112
8wk	0.0335	0.0191
8wk	0.0105	0.0032011
12wk	0.0043877	0.001498
12wk	0.0030998	0.00090744
12wk	0.00079957	0.00088183
12wk	0.0012407	0
12wk	0.0034759	0.0029264
12wk	0.0085668	0.0027402

## Sheet: FigS4
	BrdU labeling index per position, E17				BrdU labeling index per position, NB				BrdU labeling index per position, 1wk				BrdU labeling index per position, 2wk				BrdU labeling index per position, 3wk				BrdU labeling index per position, 4wk				BrdU labeling index per position, 8wk				BrdU labeling index per position, 12wk
position	phalanx	metacarpal	tibia	femur	phalanx	metacarpal	tibia	femur	phalanx	metacarpal	tibia	femur	phalanx	metacarpal	tibia	femur	phalanx	metacarpal	tibia	femur	phalanx	metacarpal	tibia	femur	phalanx	metacarpal	tibia	femur	phalanx	metacarpal	tibia	femur
1	0.1833	0.1111	0.0833	0.1154	0.1157	0.3111	0.0884	0.0455	0	0	0.0139	0.0196	0.1402	0.0846	0.0256	0.0476	fused	0.0516	0.0418	0.0819	fused	fused	0	0.0192	fused	fused	0.0167	0.0167	fused	fused	0.0167	0.0167
1	0.1032	0.1429	0.0889	0.1247	0.0704	0.075	0.0581	0.0333	0	0	0.067	0	0	0.0952	0.037	0.0256		0.0333	0.0556	0.0278			0.0524	0.0556			0.05	0.0167			0.0167	0
1	0.2333	0.2778	0.1196	0.1187	0.0787	0.1717	0.0256	0.1222	0	0	0.0357	0.0714	0	0.0303	0.0238	0.0303		0.0667	0.0417	0.0608			0.0278	0.0556			0.05	0.05			0.05	0.0333
1	0.2452	0.1667	0.1266	0.125	0.131	0.2222	0	0.0667	0	0	0.0625	0	0.0704	0	0	0		0.0333	0	0.0222			0.0208	0.0303			0.0667	0.0833			0.0167	0.0167
1	0.0952	0.2143	0.1574	0.1296	0.2593	0.1833	0.072	0.0625	0	0	0	0	0	0	0.0303	0.0303		0.0333	0.0714	0.0222			0.0392	0.0559			0.1	0.1			0.05	0.0667
1	0.1429	0.1693	0.2702	0.1111	0.101	0.2429				0	0	0.05	0.037	0				0.1	0.0446	0.0442			0	0			0.05	0.0667			0.0667	0.05
1
2	0.1667	0.2698	0.125	0.1154	0.1528	0.2528	0.149	0.0455	0	0	0	0.0418	0.0868	0	0.046	0.0152		0.0238	0.0222	0.1208			0.0401	0.0612			0	0			0.0333	0
2	0.2619	0.1925	0.1907	0.1192	0.0667	0.0333	0.0303	0	0	0.05	0.0313	0	0	0.1513	0.0926	0.0733		0.0333	0.0278	0.1923			0.0375	0			0.0167	0			0	0.0333
2	0.2	0.0833	0.2219	0.0859	0.2361	0.1414	0.0559	0.1222	0	0.0556	0	0	0.0667	0.0581	0.0278	0.037		0.0333	0.0694	0.1423			0.0833	0.0667			0.0167	0.0333			0	0
2	0.2036	0.1667	0.0747	0.125	0.0476	0.1111	0.0627	0.0333	0	0	0	0	0.1778	0.1037	0	0.0278		0.0278	0.131	0.0303			0	0.0513			0.05	0.0333			0	0.0333
2	0.2381	0.2619	0.1991	0.1944	0.2593	0.2476	0.1275	0.1181	0	0	0	0	0	0.0278	0	0.0513		0.0333	0.0952	0.0889			0.0404	0.1279			0.1167	0.1333			0.0167	0.0333
2	0.0952	0.1626	0.1286	0.1944	0.202	0.4857				0.0385	0.0833	0	0	0.0303				0.0333	0.1055	0.0698			0	0.1083			0	0.0167			0.0667	0.0667
2
3	0.45	0.1667	0.125	0.1154	0.037	0.1537	0.1818	0.0455	0	0.0625	0.0339	0	0.0333	0.197	0.0444	0.0612		0	0.0418	0.1097			0.0401	0.0598			0	0.0167			0	0
3	0.2222	0.3393	0.1944	0.1636	0.1673	0.1167	0.0606	0.0238	0.0625	0	0	0.0625	0.0909	0.118	0.0278	0.0256		0	0.0611	0.1923			0.0746	0.037			0.05	0.0667			0.0167	0
3	0.4833	0.3056	0.1255	0.1854	0.213	0.1852	0.0559	0.1111	0.0417	0	0	0.0714	0.1069	0.0833	0	0.037		0	0.0486	0.0741			0.0556	0.0222			0	0			0	0
3	0.131	0.2083	0.1643	0.0833	0.1865	0.1111	0.0922	0.0704	0	0.0909	0	0	0.1	0.0704	0	0.0222		0.0333	0.187	0.0581			0	0.0837			0.05	0			0	0
3	0.1429	0.3512	0.2037	0.0787	0.1481	0.2643	0.0303	0.2361	0	0.05	0.0278	0	0	0	0.1166	0.1422		0.0667	0.0952	0.0431			0.1516	0.2183			0.0667	0.0667			0	0.0167
3	0.1905	0.2732	0.1143	0.1111	0.404	0.5071				0.0714	0	0	0.1515	0.131				0	0.1032	0.0954			0.1061	0.0923			0.0167	0.05			0	0.0333
3
4	0.2833	0.1587	0.2083	0.0385	0.1574	0.2287	0.2121	0.0455	0.125	0	0.0577	0	0	0.0893	0.0937	0.0921		0	0.0222	0.1444			0.052	0.1004			0.0167	0.0167			0	0.0167
4	0.1587	0.3095	0.1926	0.1187	0.1613	0.325	0.0278	0.0704	0.1339	0.0625	0	0.0313	0.2475	0.1074	0.0694	0.0495		0	0.2333	0.2714			0.0401	0			0.0667	0.0167			0.0167	0
4	0.3667	0.1389	0.1786	0.0333	0.213	0.1414	0.0559	0.0556	0.0625	0.0556	0	0	0.0417	0.0556	0.0278	0.0976		0	0.0694	0.1571			0.1389	0.0778			0.05	0.0167			0	0
4	0.0952	0.2917	0.1791	0.2083	0.2222	0.3333	0.1216	0.1037	0	0	0.0625	0	0.0667	0.037	0.0278	0		0.0333	0.1007	0.0525			0.0906	0.0534			0.0167	0.05			0	0.0167
4	0.2381	0.0893	0.2917	0.1157	0.2222	0.1702	0.2184	0.0556	0	0.0455	0.0303	0.0455	0.0611	0.037	0.0606	0.1515		0	0.1667	0.1083			0.1492	0.1233			0.0667	0.0167			0.0167	0.0167
4	0.0952	0.0976	0.131	0.0787	0.1465	0.2929				0.0769	0	0	0.0303	0.0606				0	0.1032	0.0698			0.0732	0.0923			0.05	0			0.0167	0
4
5	0.4	0.0556	0.0417	0.0769	0.1528	0.3028	0.1515	0.0455	0.05	0.1806	0.0679	0.0222	0	0.1329	0.0714	0.0374		0	0.0863	0.3153			0.092	0.1018			0	0			0
5	0.2698	0.1925	0.2019	0.097	0.3094	0.1917	0.0859	0.037	0	0.0625	0.0357	0.0313	0.1364	0.2513	0.1759	0.0495		0	0.1944	0.2137			0.1258	0			0	0.0167			0.0167
5	0.35	0.2083	0.072	0.2657	0.2083	0.1852	0.0513	0.0556	0.1042	0.125	0.0417	0.0714	0.0639	0.0606	0	0.037		0	0.1667	0.1291			0	0.0889			0.0167	0.0167			0
5	0.0893	0.125	0.2552	0.1667	0.1984	0.6111	0.0627	0.0741	0.0714	0.0455	0	0	0.0667	0.0333	0.0278	0.0222		0	0.0751	0.2106			0.0429	0.1162			0	0.0167			0
5	0.1619	0.4524	0.037	0.1481	0.1481	0.1976	0.1995	0	0.0556	0.0955	0	0	0.0278	0.0926	0.0606	0.1725		0	0.119	0.1514			0.1219	0.186			0.0333	0.0167			0
5	0.2857	0.3131	0.2321	0.0741	0.0455	0.2929				0.0357	0	0.0625	0.1212	0.0303				0.0333	0.1587	0.0883			0.0417	0.0929			0.0167	0			0
5
6	0.0833	0.3095	0.125	0.1154	0.2315	0.2194	0.2399	0.0909	0.1125	0.1736	0.0192	0.0392	0	0.0893	0.193	0.1694			0.0889	0.1694			0.1332	0.1676			0	0			0
6	0.3333	0.3889	0.2074	0.0667	0.2256	0.0333	0.0884	0	0.0625	0	0.0357	0	0	0.0333	0.162	0.0828			0.2056	0.2137			0.0538	0			0.0333	0.0167			0
6	0.15	0.0833	0.0606	0.1914	0.0787	0.2761	0.1026	0.1167	0.2917	0.2361	0	0	0.0417	0.0951	0.0516	0.0303			0.1458	0.0683			0.0833	0			0	0			0
6	0.4488	0.125	0.1872	0.2222	0.2143	0.1111	0.0922	0.1037	0	0.0455	0	0	0.0333	0.037	0	0.0667			0.1072	0.2576			0.0614	0.1422			0.0167	0			0
6	0.3333	0.131	0.2407	0.1898	0.1481	0.256	0.0606	0.1181	0.101	0.05	0.0303	0	0	0.1742	0.2587	0.0303			0.1651	0.0889			0.0588	0.1557			0	0			0
6	0.2857	0.0741	0.156	0.2269	0.1364	0.1929				0	0	0.05	0	0.0333					0.1019	0.114			0.0941	0			0	0			0
6
7	0.1833	0.3095	0.1667	0	0.1898	0.2602	0.0606	0	0	0.4028	0.0286	0.0392	0	0	0.1227	0.0698			0.1725	0.1375			0.2125	0.0983			0.0167	0.0167			0
7	0.3175	0.256	0.0556	0.0581	0.0606	0.2	0	0.0704	0.125	0.05	0.0625	0	0	0.1074	0.0972	0.0495			0.2444	0.188			0.0762	0.1481			0	0			0
7	0.0667	0.6111	0.1916	0.1273	0.1204	0.1785	0	0.0611	0.0833	0.1736	0.0417	0	0.0417	0.2062	0.1187	0.0976			0.1667	0.1259			0.0556	0.0556			0	0			0
7	0.2893	0.125	0.1192	0.1667	0	0.4444	0.1843	0.0667	0	0.0455	0	0	0.037	0.0741	0	0.0667			0.1642	0.1631			0.118	0.0556			0.0167	0			0
7	0.0952	0.2619	0.125	0.1944	0.0741	0.3702	0.0303	0.1181	0	0	0	0.0455	0.1833	0.1465	0.1725	0.0256			0.1635	0.0875			0.3033	0.2562			0.0167	0			0.0167
7	0.2381	0.2843	0.181	0.1528	0	0.3643				0.1126	0.05	0.1	0.0303	0.0636					0.1895	0.3162			0.209	0.1006			0	0			0
7
8	0.0833	0.3095	0.0833	0.0385	0.2315	0.3074	0.0909	0.0455	0.125	0.1181	0.0747	0.0196	0	0	0.1365	0.1955			0.0863	0.1569			0.0891	0.0192			0	0			0.0891	0.0192
8	0.0476	0.2341	0.1278	0.0636	0.0909	0.2	0	0.0847	0.1339	0.1125	0.067	0.0313	0	0.0704	0.0648	0.0238			0.2667	0.188			0.1908	0			0	0			0.1908	0
8	0.3	0.0556	0.072	0.0556	0.1389	0.1414	0.0862	0.0278	0.1042	0.0556	0	0.1429	0	0.1953	0.0844	0.0303			0.1319	0.0222			0.0556	0.1444			0	0			0.0556	0.1444
8	0.2202	0.125	0.1199	0.3056	0.3611	0.2222	0	0.0333	0.0714	0.2273	0	0.0625	0	0.0741	0.1556	0.0444			0.0779	0.1192			0.0804	0.0859			0	0			0.0804	0.0859
8	0.1619	0.1369	0.2778	0.4815	0.1481	0.3881	0.0303	0	0	0	0	0.0455	0.0914	0.1599	0.0862	0.1375			0.0698	0.1097			0.1296	0.1044			0	0			0.1296	0.1044
8	0.3333	0.1756	0.2393	0.1157	0.1465	0.3143				0.1484	0	0.1125	0	0.0939					0.1227	0.2094			0.1042	0.0417			0	0			0.1042	0.0417
8
9	0	0.4286	0.0417	0	0.2639	0.2454	0.1212	0.1364	0.1875	0.4306	0.06	0.0196		0	0.0683	0.2203			0.1699	0.075			0.1518	0			0	0			0.1518	0
9	0.0476	0.1448	0.1278	0.0889	0.1983	0.1917	0.1162	0.0608	0.2054	0.1125	0.1339	0.0625		0	0.1343	0.0846			0.0611	0.1645			0.0804	0.037			0	0			0.0804	0.037
9	0.2167	0.0833	0.1196	0.0914	0.2037	0.2088	0.0559	0.0278	0.25	0.1736	0	0.1429		0.037	0.0278	0.1414			0.0625	0.0889			0.0556	0.1222			0	0			0.0556	0.1222
9	0	0.375	0.2303	0.25	0.3254	0.2222	0.0333	0	0.1825	0.0455	0.0625	0		0	0.0889	0.1315			0.1036	0.2374			0.1627	0.0791			0	0			0.1627	0.0791
9	0.0952	0.125	0.1204	0.1204	0	0.2393	0.2412	0.0625	0.101	0.1409	0.0278	0.0455		0.0581	0.3357	0.1841			0.1381	0.1069			0.2135	0.0673			0	0			0.2135	0.0673
9	0.4762	0.1852	0.1976	0.1991	0	0.3143				0.1071	0	0.05		0.0303					0.1055	0.2279			0.1477	0.109			0	0			0.1477	0.109
9
10	0	0.3651	0.0417	0.0769	0.2315	0.1167	0.0884	0.0909	0.1125	0.2431	0.0625	0.0392		0	0.1465	0.1668			0.1203	0.0486			0.0712	0.2474			0	0			0.0712	0.2474
10	0.1032	0.6131	0.1648	0.0636	0.137	0.3417	0.1187	0.0238	0.0714	0.15	0.1339	0.0625		0	0.0926	0.2132			0.1778	0.0278			0.0936	0.037			0	0			0.0936	0.037
10	0	0.2083	0.0952	0.2631	0.037	0.202	0.0513	0.1444	0.0625	0.1181	0.0833	0.0714		0.0606	0.0238	0.2323			0.2569	0.1127			0.1389	0.0889			0	0			0.1389	0.0889
10	0.0476	0.4167	0.097	0.2917	0.0556	0.1667	0.1	0.1037	0	0.1364	0.0625	0		0	0.0556	0.0444			0.1101	0.1576			0.2085	0.0559			0	0			0.2085	0.0559
10	0.0952	0.256	0.125	0.25	0	0.2762	0.1326	0	0.1566	0	0.0581	0.0455		0.0278	0.1375	0.1678			0.2524	0.1292			0.1112	0.0627			0	0			0.1112	0.0627
10	0.2857	0.1111	0.4988	0.0417	0.0556	0.3857				0.0385	0.0417	0.1		0.0333					0.1531	0.198			0.1319	0.0333			0	0			0.1319	0.0333
10
11	0.2	0.1508	0.375	0.1538	0.1528	0.2231	0.0606	0.1364	0.05	0.0556	0.0784	0.0196		0	0.3256	0.0986			0.0641	0.0417			0.0788	0.0983			0	0			0.0788	0.0983
11	0	0.1865	0.1926	0.0333	0.097	0.3083	0	0.0238	0	0.1625	0.1027	0.0313		0	0.0694	0.1179			0.2667	0.1047			0.1103	0.0648			0	0			0.1103	0.0648
11	0	0.0417	0.1916	0.0303	0	0.1717	0.0816	0.0833	0.0417	0.0556	0.0714	0		0	0.0909	0.2626			0.1389	0.0444			0.0278	0.1444			0	0			0.0278	0.1444
11	0	0.1667	0.2465	0.4583	0.0556	0.1111	0.1627	0.1667	0.1111	0.0909	0	0		0	0.0278	0.1093			0.0844	0.0222			0.2093	0.1581			0	0			0.2093	0.1581
11	0.0952	0.2202	0.125	0.0787	0	0.081	0.1275	0	0	0	0	0		0.0303	0.1469	0.1795			0.2302	0.1069			0.1231	0.0673			0	0			0.1231	0.0673
11	0.0476	0.1929	0.2452	0.1574	0	0.1929				0.0742	0	0.1		0					0.1634	0.0513			0.0663	0.2276			0	0			0.0663	0.2276
11
12	0	0.1032	0.125	0.1538	0.1574	0.2657	0.0909	0.1364	0.1125	0.1667	0.0637	0.0444		0	0.0751	0.2009			0.1869	0			0.0755	0.121			0	0			0.0755	0.121
12	0	0.1925	0.1278	0.1414	0	0.2583	0.0606	0.0333	0	0.3625	0.067	0.0313		0	0.1111	0.0495			0.1167	0.109			0	0.0648			0	0			0	0.0648
12	0	0.2083	0.1196	0.2101	0.0556	0.2694	0.0862	0.1167	0	0.1736	0.0417	0.1429		0	0.0476	0.1582			0.1042	0.0222			0.1111	0.0556			0.0167	0			0.1111	0.0556
12	0.0833	0.1667	0.1347	0.25	0.0556	0.2222	0.1549	0.2074	0.0714	0	0	0		0	0.1278	0.0222			0.0606	0.0606			0.1562	0.0256			0	0			0.1562	0.0256
12	0.1429	0.0952	0.0833	0.2361	0	0.1	0.2525	0	0	0.1409	0	0.0455		0.0278	0.0559	0.0862			0.1143	0.15			0.0928	0			0	0			0.0928	0
12	0	0.0673	0.1762	0.1204	0	0.3143				0.0357	0.05	0.1125		0					0.1769	0.1538			0.0732	0.0673			0	0			0.0732	0.0673
12
13	0	0.1429	0.2083	0.4231	0.1574	0.2204	0.0556	0.0455	0	0.1111	0.0306	0.0641			0.1209	0.0921			0.1255	0.0208			0.0311	0.0192			0	0			0.0311	0.0192
13	0	0.2004	0.1444	0.1742	0.0606	0.1167	0.0884	0.081	0.1429	0.1625	0.0982	0.1563			0.25	0.1436			0.2167	0.1389			0.0742	0.0278			0	0			0.0742	0.0278
13	0	0.0417	0.1439	0.1742	0	0.3569	0.0559	0.1167	0	0.0625	0.0357	0.2143			0.1677	0.0909			0.0417	0			0.0278	0.0667			0	0			0.0278	0.0667
13	0	0.2917	0.336	0.375	0	0.1667	0.0588	0.1333	0	0.0455	0.1875	0			0.0889	0.0815			0.0779	0.0303			0.0841	0.0769			0	0.0167			0.0841	0.0769
13	0	0.3631	0.1574	0.4167	0	0.0476	0.1136	0.0625	0.0455	0	0.0278	0.0455			0.1935	0.1329			0.0698	0.0639			0.1023	0.1671			0	0			0.1023	0.1671
13	0	0.1111	0.0893	0.1204	0	0.1				0	0	0.05							0.1316	0.0513			0.0486	0.1186			0	0			0.0486	0.1186
13
14	0	0.3413	0.0833	0.1538	0.0833	0.1454	0.1212	0.1364	0.0625	0.0625	0	0.0614			0.1844	0.0612			0.1778	0.0486			0.0238	0.0227			0	0			0.0238	0.0227
14	0	0.2341	0.0981	0.1828	0.0909	0.075	0	0.0741	0	0.1	0.1696	0.0625			0.0278	0.237			0.0889	0.0791			0.0579	0			0	0			0.0579	0
14	0	0	0.1802	0.0333	0	0.1111	0.0909	0.0556	0	0.1111	0	0.1429			0.1374	0.1515			0.0208	0			0.1389	0.0222			0	0			0.1389	0.0222
14	0	0.25	0.1939	0.2083	0	0.1111	0.1176	0.137	0	0.0909	0.0625	0.375			0.0278	0.1148			0.0238	0.0525			0.0875	0.0303			0	0			0.0875	0.0303
14	0.0476	0	0.1944	0.2685	0	0.1286	0.2159	0.1806	0.0455	0.1409	0.0278	0.0455			0.2331	0.0769			0.0698	0.0875			0.1023	0.0559			0	0			0.1023	0.0559
14	0	0.1082	0.1476	0.2731	0	0.15				0.0742	0	0.1							0	0			0.0436	0.0833			0	0			0.0436	0.0833
14
15		0.0556	0.3333	0.1154	0	0.287	0.0909	0	0	0.1111	0.0167	0.0392			0.1669	0.0444			0	0.0278			0.0119	0			0.0119	0			0.0119	0
15		0.0833	0.3426	0.0606	0.0606	0.1083	0	0	0	0.1125	0.0313	0			0.2037	0.1418			0.0556	0.0513			0	0			0	0			0	0
15		0.0417	0.0909	0.0606	0	0.1481	0.0256	0.1944	0	0.0625	0	0.1429			0.1111	0.037			0.0417	0			0.0278	0.0444			0.0278	0.0444			0.0278	0.0444
15		0.2917	0.4054	0.0972	0	0.2222	0.1216	0.0741	0	0	0	0.0625			0.0611	0.1704			0	0			0.0663	0.0303			0.0663	0.0303			0.0663	0.0303
15		0.0476	0.1204	0.0787	0	0.0333	0.2942	0.1736	0.0556	0.05	0.0556	0.0455			0.0862	0.1678			0.0921	0.0639			0.0303	0.0513			0.0303	0.0513			0.0303	0.0513
15		0.1582	0.4012	0.1944	0	0.1				0.0357	0.05	0.2125							0.0625	0.0256			0	0			0	0			0	0
15
16		0.1032	0.2083	0.0769	0	0.1037	0.1717	0.0455	0	0	0.0996	0.1059			0.191	0.0152			0.1425	0.0208			0	0			0	0			0	0
16		0.0417	0.0981	0.0884	0.0303	0	0.0303	0.0238	0	0.1125	0.1607	0.125			0.1065	0.1066			0.0333	0			0.0179	0			0.0179	0			0.0179	0
16		0	0.1196	0.0333	0	0.0741	0.0256	0.0278	0	0.0556	0.0357	0.1429			0.1136	0.1717			0.0417	0			0	0			0	0			0	0
16		0.4583	0.3434	0.1528	0	0.2222	0.0961	0.0704	0	0	0.0625	0.25			0.1167	0.1278			0.1212	0			0.0417	0			0.0417	0			0.0417	0
16		0.1845	0.125	0.1667	0	0	0.0909	0.125	0	0.05	0.0278	0.1818			0.0909	0.1026			0.0222	0			0.072	0.037			0.072	0.037			0.072	0.037
16		0.1044	0.1417	0.2963	0	0.0714				0	0.05	0.05							0.0208	0.0256			0.0227	0			0.0227	0			0.0227	0
16
17		0.0556	0.2917	0.1154		0.1481	0	0.0909		0.1111	0.1361	0.1399			0.1415	0.0152			0.0614	0			0	0			0	0			0	0
17		0.1389	0.1722	0.3081		0.0417	0.0606	0.0714		0	0.2054	0.1563			0.2407	0.1399			0.0333	0			0	0			0	0			0	0
17		0.0556	0.0606	0.2652		0.037	0.0862	0.1167		0.1181	0	0.0714			0.0754	0.0303			0.0417	0			0.0208	0			0.0208	0			0.0208	0
17		0.2083	0.1872	0.2917		0.0556	0.0961	0.2037		0.0455	0.0625	0.0625			0.1278	0.1037			0.0303	0			0.0606	0			0.0606	0			0.0606	0
17		0.0476	0.1667	0.287		0	0.072	0.0556		0	0	0.2273			0.0256	0.0513			0.0238	0.0208			0	0.0627			0	0.0627			0	0.0627
17		0.2405	0.081	0.037		0.05				0.0357	0.1917	0.1							0	0.0256			0	0			0	0			0	0
17
18		0	0.25	0.2308		0.1074	0	0.0455		0.0556	0.161	0.2431			0.0939	0.0152			0.0614				0	0			0	0			0	0
18		0.0893	0.1296	0.2081		0	0.0303	0.0333		0	0.1696	0.0938			0.0648	0.0733			0.0611				0	0.0278			0	0.0278			0	0.0278
18		0.1111	0.1385	0.1162		0.1481	0.0559	0.1111		0.125	0.0417	0.0714			0.0278	0.037			0.0417				0.0208	0			0.0208	0			0.0208	0
18		0.125	0.5603	0.1667		0	0.0627	0.2741		0.0909	0.0625	0.0625			0.0278	0.0278			0.0303				0.0208	0			0.0208	0			0.0208	0
18		0	0.1204	0.037		0	0.1439	0.0625		0.0455	0.0278	0.1364			0.0862	0.1935			0				0	0.037			0	0.037			0	0.037
18		0.1279	0.4964	0.0741		0				0	0.0417	0							0				0	0			0	0			0	0
18
19		0	0.0833	0.1154		0.037	0.149	0.0909		0	0.0784	0.1059			0.0957	0			0.0196				0	0			0	0			0	0
19		0.2619	0.1167	0.0278		0	0.0278	0.1217		0.05	0.067	0.125			0.1065	0.1703			0.0333				0.0179	0			0.0179	0			0.0179	0
19		0	0.072	0.2682		0.1111	0.0559	0.0944		0	0.0714	0.0714			0.0884	0.1347			0.0208				0.0303	0			0.0303	0			0.0303	0
19		0.0417	0.2175	0.2778		0	0.0922	0.0704		0.0455	0.1875	0.125			0.0278	0.0278			0				0	0			0	0			0	0
19		0.0417	0.2454	0.2685		0	0.1136	0.125		0	0.149	0.2273			0.0559	0.0862			0				0	0.0256			0	0.0256			0	0.0256
19		0.0779	0.3762	0.2315		0				0	0.05	0.125							0				0	0			0	0			0	0
19
20		0.0476	0.2083	0.2308		0	0	0.0909		0.0556	0.127	0.1477			0.1248	0.0222			0				0	0			0	0			0	0
20		0.0417	0.1537	0.1803		0	0.0278	0.0333		0	0.0982	0.1875			0	0.0571			0				0	0.0278			0	0.0278			0	0.0278
20		0	0.1916	0.354		0.1481	0.1329	0.0833		0	0.0774	0.0714			0.1082	0.0606			0.0208				0	0			0	0			0	0
20		0.125	0.1636	0.2361		0	0.0294	0.1037		0	0.0625	0.125			0.0833	0.1611			0				0	0			0	0			0	0
20		0.0833	0.2731	0.5		0	0.2159	0.1875		0	0.0556	0.1818			0.1632	0.0862			0				0	0			0	0			0	0
20		0	0.2143	0.1111		0				0	0.0417	0							0				0.0227	0			0.0227	0			0.0227	0
20
21		0	0.25	0.0385		0	0.0556	0.1364		0	0.1669	0.0641			0.1658	0							0	0			0	0			0	0
21		0	0.2407	0.2106		0	0.0606	0.0847		0	0.1741	0.25			0.0648	0.0714							0	0			0	0			0	0
21		0	0.3095	0.2101		0.037	0.0256	0.0611		0.0556	0.0357	0.1429			0.0859	0.0909							0	0			0	0			0	0
21		0.0417	0.1569	0.2778		0	0.1843	0.0333		0	0.0625	0.1875			0.0667	0.1019							0	0			0	0			0	0
21		0.0476	0.3657	0.0787		0	0.1692	0.1181		0	0	0.0909			0.1375	0.0559							0	0			0	0			0	0
21		0	0.1702	0.1574		0				0	0.05	0.175												0				0				0
21
22		0	0.2083	0.0385			0.1136	0.0455		0.0556	0.1123	0.1255			0.0238	0							0	0			0	0			0	0
22		0.0417	0.15	0.1278			0.0278	0.0847		0	0.0357	0.1563			0	0							0	0.0278			0	0.0278			0	0.0278
22		0	0.1023	0.2157			0.0559	0.1		0	0.0833	0.3571			0.0516	0.037							0	0			0	0			0	0
22		0	0.4424	0.3333			0.0627	0.0667		0	0.0625	0.0625			0.0556	0.1148							0	0			0	0			0	0
22		0	0.3241	0.3889			0.2184	0.1181		0	0.0859	0.0909			0.0769	0.0256							0	0			0	0			0	0
22		0	0.4286	0.0741						0	0.0917	0.1625												0				0				0
22
23		0	0.4583	0.1154			0.0278	0		0	0.0809	0.2288			0.0921	0							0	0			0	0			0	0
23		0	0.1907	0.1939			0.0606	0.1037		0	0.2679	0.0625			0.037	0.0238							0	0			0	0			0	0
23		0	0.0476	0.2636			0.0816	0.1222		0	0.0714	0.0714			0.0238	0							0	0			0	0			0	0
23		0	0.2828	0.2361			0.1549	0.2037		0	0	0.125			0.0833	0							0	0			0	0			0	0
23		0	0.4444	0.1204			0.202	0.2292		0.0455	0.1111	0.0909			0.0256	0							0	0			0	0			0	0
23		0	0.1226	0.2269						0	0.0833	0.05
23
24		0	0.125	0.0385			0.0581	0.2273		0	0.0625	0.1425			0.0667	0							0				0				0
24		0.0417	0.2241	0			0	0.0714		0	0.1384	0.0938			0.0787	0.0476							0				0				0
24		0	0.1385	0.0556			0.0559	0.1222		0	0.0833	0.1429			0.0581	0							0				0				0
24		0.0417	0.3428	0.2083			0.1294	0.0741		0	0.0625	0.0625			0.0278	0.0222							0				0				0
24		0.0417	0.1574	0.2685			0.1275	0.1736		0	0.0303	0.0455			0.0303	0.0303							0.0227				0.0227				0.0227
24		0	0.2869	0.1852						0	0.2833	0
24
25		0	0.0417	0.1154			0.0556	0.2273		0	0.1312	0.1869			0.1179	0
25		0	0.0648	0.2081			0.0581	0.1037		0	0.1295	0.1875			0.1111	0
25		0	0.3517	0.2051			0.0559	0.1111		0	0.0714	0.1429			0.0516	0.0303
25		0	0.2155	0.0694			0.0627	0		0	0.125	0.0625			0.1111	0.0278
25		0.0833	0	0.1574			0.1831	0.0556		0.0455	0.0581	0.0455			0	0
25		0	0.3345	0.2361						0	0.175	0.0625
25
26			0.2083	0.0769			0.0581	0.1818			0.1587	0.1229			0.0495	0
26			0.0648	0.3965			0.0303	0.0476			0.0982	0.1563			0.0648	0
26			0.0303	0.1515			0.0256	0.3167			0	0			0	0
26			0.0593	0.2639			0.1922	0.137			0.25	0.125			0.1722	0
26			0.3426	0.2083			0.2412	0.1181			0.0581	0.0909			0	0
26			0.1667	0.1481							0.175	0
26
27			0.2917	0.1538			0.0859	0			0.0976	0.1033			0.0222	0
27			0.1167	0.2495			0.0556	0.0667			0.0938	0.0625			0.1481	0
27			0.0779	0.2465			0.1072	0.2222			0.2976	0.0714			0.0476	0
27			0.1199	0.1528			0.2471	0.2148			0.25	0.0625			0.0556	0.0222
27			0.4213	0.2593			0.0972	0.1111			0	0.0909			0	0
27			0.075	0.2639							0.325	0.0625
27
28			0.0833	0.0769			0.0556	0.2727			0.1236	0.1791			0.0222	0
28			0.2056	0.252			0.1187	0.0608			0.0714	0.1563			0.037	0
28			0.3718	0.3434			0.0559	0.2			0.1488	0.0714			0	0
28			0.1704	0.1806			0.1333	0.2111			0	0.0625			0.0278	0.05
28			0.2778	0.1343			0	0.1806			0.0833	0.1364			0	0
28			0.1167	0.3704							0.1417	0.1875
28
29			0.1667	0.1538			0.1162	0.1818			0.1262	0.0588			0	0
29			0.1685	0.2101			0.0303	0			0.0625	0.1563			0	0
29			0.2159	0.3101			0.1422	0.1778			0.1488	0.1429			0.0714	0
29			0.2013	0.375			0.0667	0.2407			0	0.125			0.0944	0.0556
29			0.0833	0.2454			0.0303	0.0556			0.2298	0			0	0
29			0.2714	0.2037							0.1917	0.125
29
30			0.1667	0.1154			0.1995	0.1818			0.1216	0.0588			0	0
30			0.3148	0.0581			0.0606	0.1037			0.1563	0.25			0.037	0
30			0.1672	0.2742			0.0606	0.0944			0.1131	0.0714			0.0278	0
30			0.1872	0.2222			0.1216	0.1704			0.0625	0			0.0333	0
30			0.3241	0.1111			0.0303	0.4097			0.1717	0.0909			0	0
30			0.081	0.1944							0.05	0.05
30
31			0.1667	0.3077			0.149	0.0455			0.1393	0.1425			0	0
31			0.2278	0.2192			0.0606	0.0667			0.0357	0.1563			0	0
31			0.0893	0.0884			0.1469	0.2			0.1667	0			0.0541	0
31			0.1347	0.3472			0.151	0.2407			0.0625	0.0625			0.0556	0.0278
31			0.1667	0.1991			0.072	0.1736			0.1414	0.0455			0	0
31			0.2452	0.2593							0	0.0625
31
32			0	0.0769			0.0556	0.1364			0.1466	0.1007			0	0
32			0.187	0.1879			0	0.1513			0.1563	0.2188			0	0
32			0.2029	0			0	0.4167			0.1905	0			0.0714	0
32			0.3064	0.2083			0.0627	0.2037			0.0625	0			0.0556	0
32			0.0417	0.1574			0.1742	0.2431			0.1995	0.0455			0	0
32			0.2786	0.3056							0.0417	0.05
32
33			0.125	0.1538			0.1136	0.0909			0.1145	0.1503			0	0
33			0.187	0.0909			0.1439	0.172			0.0982	0.1563			0	0
33			0.5747	0.2667			0.0862	0.1722			0.1905	0			0	0
33			0.2182	0.1389			0.1176	0.2815			0.0625	0			0.0333	0
33			0.162	0.1667			0.1439	0			0.1439	0.0909			0	0
33			0.2679	0.3565							0.05	0.0625
33
34			0.1667	0.0769			0.149	0.0909			0.0766	0.0614			0	0
34			0.1685	0.152			0.0606	0.1884			0.1295	0.125			0	0
34			0.1023	0.0556			0.1422	0.2667			0.0833	0.0714			0.0952	0
34			0.2175	0.2222			0.0627	0.2444			0.125	0.0625			0.0333	0
34			0.2037	0.1157			0.072	0			0.1162	0.0455			0	0
34			0.1226	0.4676							0	0
34
35			0.0833	0.0769			0.1414	0.1818			0.1028	0			0	0
35			0.3074	0.0909			0.1212	0.1074			0.0714	0.1563			0	0
35			0.1326	0.4778			0.0862	0.1167			0.2857	0			0.0238	0
35			0.2754	0.2083			0.0588	0.1407			0	0.125			0	0.0278
35			0.3194	0.0417			0.1692	0			0.0278	0.0909			0	0
35			0.0417	0.1574							0	0.0625
35
36			0	0.0769			0.1515	0.0909			0.097	0.0392			0
36			0.2148	0.3187			0.0581	0.0979			0.0357	0.1563			0
36			0.2927	0.1859			0.0303	0.0556			0.2024	0			0.0714
36			0.1273	0.2222			0.0627	0.1037			0.0625	0			0
36			0.2083	0.0787			0.1629	0			0.0884	0.0909			0
36			0.1476	0.3519							0.0917	0.0625
36
37			0.0833	0.1154			0.2121	0.2273			0.0331	0			0
37			0.037	0.1742			0.2374	0.2767			0.0625	0.0625			0
37			0.1742	0.3051			0.0559	0.2056			0.1488	0			0.0714
37			0.0828	0.1111			0.0294	0.1741			0.0625	0			0
37			0.2037	0.0833			0.1629	0			0.0606	0.0455			0
37			0.1167	0.0787							0.1	0.0625
37
38			0.0417	0			0.1465	0.1364			0.0167	0.0418			0
38			0.1722	0.149			0.1212	0.1683			0.0313	0.0625			0
38			0.3398	0.1247			0.1469	0.0889			0.1131	0			0
38			0.0593	0.0556			0.151	0.2037			0.0625	0			0
38			0.3611	0.037			0.1439	0.1181			0.0581	0.3182			0
38			0.1226	0.162							0.1417	0
38
39			0.0417	0.0769			0.1742	0.0909			0.0306	0.0392			0
39			0.3167	0.0914			0.0303	0.1931			0.0357	0			0
39			0.072	0.1833			0.1469	0.1389			0.1667	0.0714			0.0238
39			0.0303	0.0556			0.2471	0.0333			0	0.0625			0
39			0.0417	0			0.0972	0.1181			0.0303	0.0909			0
39			0.1833	0.0833							0.0833	0
39
40			0	0.1923			0.202	0.2273			0.0306	0			0
40			0.2185	0.1414			0.0859	0.081			0.0313	0.0313			0
40			0.1916	0.1747			0.0606	0.2111			0.0357	0			0.0714
40			0.0593	0.2361			0.2392	0.1407			0	0			0
40			0.125	0.0417			0.1136	0.1111			0	0.1364			0
40			0.1667	0.1157							0.0417	0.1875
40
41			0.125	0.1154			0.2348	0.2273			0.048	0.0196			0
41			0.3593	0.1162			0.3561	0.3365			0.0313	0.0313			0
41			0.1905	0.1889			0	0.1111			0.0417	0			0.0238
41			0.1192	0.1111			0.0961	0.1074			0	0			0
41			0.1204	0			0.1275	0			0	0			0
41			0.1643	0							0.1	0
41
42			0.0417	0.0769			0.2904	0.2727			0.0167	0			0
42			0.0926	0.1192			0.1136	0.1587			0	0.0625			0
42			0.0779	0			0.1725	0.0611			0.0417	0			0.0238
42			0.0667	0.0278			0.1882	0.2			0.0625	0			0
42			0.1528	0			0.0417	0			0.1439	0.0909			0
42			0	0.1528							0.0417	0.0625
42
43			0	0.1538			0.3561	0.2273			0.0147	0			0
43			0.0889	0.0884			0.1187	0.3937			0.0313	0.0625			0
43			0.0606	0.1576			0.2238	0.0944			0	0			0.0278
43			0	0.0833			0.1216	0.137			0	0.0625			0
43			0.125	0.037			0.197	0.1181			0.1465	0.0455			0
43			0.0476	0.1111							0	0
43
44			0.0833	0.0385			0.1212	0.1818			0.0192	0			0
44			0.0648	0.0581			0.0884	0.1799			0	0.0625			0
44			0.1613	0.0939			0.0862	0.1222			0.0833	0			0.0238
44			0.0673	0.0556			0.1255	0.1			0	0			0
44			0.0787	0			0.072	0.2361			0.0556	0.0455			0
44			0	0.0787							0	0.0625
44
45			0.125	0.0385			0.149	0.0909			0.0139	0			0
45			0.1259	0.1414			0.1187	0.1217			0	0			0
45			0.0833	0.097			0.0559	0.1167			0.0833	0			0
45			0	0.0556			0.3098	0.1704			0	0			0
45			0.1574	0			0.2576	0.1875			0.0833	0			0
45			0.2083	0							0	0
45
46			0.0833	0.1538			0.1742	0.0455			0	0			0
46			0.0833	0			0.2121	0.037			0.0313	0			0
46			0.1726	0			0.0862	0.0333			0	0.0714			0
46			0.0222	0.0278			0.2431	0.0667			0	0			0
46			0.1944	0.0417			0.072	0.125			0.0859	0.0455			0
46			0.125	0.0741							0	0.0625
46
47			0.125	0.0769			0.0606	0.1818			0.0139	0			0
47			0.0889	0.0278			0.1439	0.3947			0	0			0
47			0.0303	0.0333			0.1469	0.0611			0	0			0.0238
47			0.0303	0.0972			0.1843	0.0333			0	0			0
47			0.2037	0.0417			0.2045	0.2292			0.0278	0			0
47			0.0476	0							0	0
47
48			0	0.0769			0.1212	0			0.0147	0
48			0.0833	0.0278			0.1212	0.1455			0	0
48			0.131	0.0278			0	0			0	0
48			0	0.0417			0.2098	0.0333			0	0
48			0.125	0.0787			0.0303	0.1806			0.0833	0
48			0	0.0417							0	0.0625
48
49			0	0.0385			0.1465	0.1364			0	0
49			0.0926	0.1414			0.2071	0.1693			0.0313	0
49			0.0303	0			0.0606	0.1556			0	0
49			0.0222	0.0278			0.2176	0.0741			0	0
49			0.1898	0			0.1515	0.1181			0.0278	0.0455
49			0.075	0							0	0.0625
49
50			0.0417	0.1923			0.2323	0.1818			0.0192
50			0.0278	0.0278			0.0859	0.0608			0
50			0.1786	0.0278			0.0606	0			0
50			0.0303	0.0556			0.2471	0.037			0
50			0.1157	0.037			0.0859	0.0625			0.0859
50			0.0476	0.0787							0
50
51			0	0.0769			0	0.2273			0
51			0	0			0.2399	0.1455			0
51			0.0606	0			0.0909	0.0667			0.0417
51			0	0			0.1255	0.0333			0
51			0.1574	0			0.072	0.0556			0
51			0.0476	0							0
51
52			0	0.1538			0.0303	0.0455			0
52			0.0648	0.2222			0.0884	0.0476			0.0313
52			0.1255	0.0611			0.0303	0.1222			0
52			0	0.0556			0.3176	0			0
52			0.2315	0			0.0303	0			0.0278
52			0.0417	0.0417							0
52
53			0	0.0385			0.2045	0.0909			0
53			0.0833	0.0303			0.0909	0.1587			0
53			0.072	0			0.0303	0			0
53			0	0			0.1922	0			0
53			0	0			0.0972	0.0556			0.0303
53			0	0.037							0
53
54			0	0.0385			0.0303	0.1818			0
54			0.1259	0.1389			0.1187	0.0476			0
54			0	0.0278			0	0			0
54			0	0.0833			0.0961	0			0
54			0.1204	0			0.0417	0.0625			0.0278
54			0.0476	0.0417							0
54
55			0	0			0.0556	0			0
55			0	0			0.1818	0.0741			0.0313
55			0.0476	0			0.0909	0.0278			0
55			0	0			0.1	0.0333			0
55			0	0			0.0417	0.2222			0.0556
55			0	0							0
55
56			0	0.0769			0.0303	0.0455			0
56			0	0.0556			0.149	0.0238			0
56			0.0303	0.0667			0.0606	0.0333			0
56			0	0			0.1294	0.0667			0
56			0.1204	0			0	0			0
56			0	0							0
56
57			0	0.0385			0.0581	0.0455			0
57			0.0278	0.0833			0.0884	0.0741			0
57			0.0417	0.0278			0.0909	0.0278			0
57			0	0.0278			0.1216	0			0
57			0.0787	0			0	0.1181			0.0278
57			0	0							0
57
58			0.0417	0			0.0833	0.0455			0
58			0.037	0			0.0859	0.0238			0
58			0	0			0.1212	0			0
58			0	0			0.0333	0			0
58			0	0			0.0303	0.1667			0
58			0	0							0
58
59			0	0			0	0.1364			0
59			0.1111	0			0.0859	0.0714			0
59			0.0476	0.0278			0.0303	0.0333			0
59			0	0			0	0			0
59			0.0787	0			0.072	0			0.0278
59			0	0.0417							0
59
60			0	0			0.0303	0.0909			0
60			0	0			0.202	0.037			0
60			0	0			0.0606	0.0278			0
60			0	0			0.0627	0.0333			0
60			0.0833	0			0	0			0
60			0	0							0
60
61			0	0			0.0833	0.0455			0
61			0.037	0.0833			0.0833	0			0
61			0	0			0.0606	0			0
61			0	0			0.0667	0			0
61			0	0			0	0			0
61			0	0							0
61
62			0	0			0.0303	0.0455			0
62			0	0			0.1742	0.0608			0
62			0	0			0.0606	0.0333			0
62			0	0			0	0			0
62			0.037	0			0	0.0556			0.0278
62			0	0							0
62
63			0	0			0	0			0
63			0	0			0.0303	0			0
63			0	0			0.0909	0			0
63			0	0			0	0			0
63			0.0417	0			0	0			0
63			0	0							0
63
64			0	0			0.0556				0
64			0.037	0.0556			0.0303	0.1364			0
64			0	0			0.0303	0.1085			0
64			0	0			0	0			0
64			0	0			0.0417	0.0333			0
64			0	0				0			0
64
65			0	0			0.0303				0
65			0	0			0	0.0455			0
65			0	0			0.0606	0			0
65			0	0			0.0627	0			0
65			0	0			0.0303	0			0.0278
65			0	0				0			0
65
66			0	0			0				0
66			0	0.0833			0.1414	0.0455			0
66			0	0			0.0303	0.0238			0
66			0	0			0.0294	0			0
66			0	0			0	0			0
66			0	0				0.0625			0
66
67			0				0.0581				0
67			0				0.0581	0.0455			0
67			0				0.0303	0			0
67			0				0	0			0
67			0				0.0417	0			0.0278
67			0					0			0
67
68			0				0
68			0.0648				0.0303	0
68			0				0.0303	0.0476
68			0				0	0
68			0				0	0
68			0					0
68
69							0.0303
69							0	0
69							0.0909	0
69							0.0333	0
69							0.0303	0
69								0
69
70							0
70							0.0581	0
70							0	0.0714
70							0	0
70							0	0
70								0
70
71							0.0278
71							0.0556	0
71							0.0606	0
71							0	0
71							0	0
71								0
71
72							0.0581
72							0	0
72							0.0606	0.0238
72							0	0
72							0.0417	0
72								0
72
73							0
73							0	0
73							0	0
73							0	0
73							0.0303	0
73								0
73
74							0.0278
74							0.0581
74							0.0303
74							0
74							0
74
74
75							0
75							0.0303
75							0.0303
75							0
75							0
75
75
76							0
76							0
76							0
76							0
76							0
76
76
77							0
77							0.0303
77							0.0303
77							0
77							0
77
77
78							0
78							0.0833
78							0
78							0
78							0
78
78
79							0
79							0.0278
79							0
79							0
79							0
79
79
80							0
80							0
80							0.0303
80							0
80							0
80
80
81							0.0303
81							0
81							0
81							0
81							0
81
81
82							0
82							0
82							0.0303
82							0
82							0
82
82
83							0
83							0
83							0
83							0
83							0
84
84
84							0
84							0.0278
84							0
84							0
84							0
85
85
85							0
85							0
85							0
85							0
85							0
86
86
86							0
86							0.0278
86							0
86							0
86							0
87
87
87							0
87							0
87							0
87							0
87							0
88
88
88							0
88							0
88							0
88							0
88							0
89
89
89							0
89							0.0278
89							0
89							0
89							0
89

[truncated: 2 more sheets: FigS5, FigS7-8]
